# Supplementary material for: Sources of Variance in Human Tear Proteomic Samples: Statistical Evaluation, Quality Control, Normalization, and Biological Insight
Source: Int J Mol Sci. 2024 Jan 26;25(3):1559. doi: 10.3390/ijms25031559 (PMC10855525; doi:10.3390/ijms25031559)
Supplement: Supplementary file 1 [file ijms-25-01559-s001.zip]

Archive with 2 entries (2 files):
- Supplemantary_Tables.xlsx
- Supplementary_Figures.pdf
