# Supplementary material for: Sources of Variance in Human Tear Proteomic Samples: Statistical Evaluation, Quality Control, Normalization, and Biological Insight
Source: Int J Mol Sci. 2024 Jan 26;25(3):1559. doi: 10.3390/ijms25031559 (PMC10855525; doi:10.3390/ijms25031559)
Supplement: Supplementary file 1 [file ijms-25-01559-s001.zip › Supplemantary_Tables.xlsx]

## Sheet: Legend
Content:
Table S1. TPC-VOL variance	Variances in the participant tear volumes and total protein contents.
Table S2. IdentificationDDA	Protein identification from DDA data of GE slices and in solution digests of pooled samples
Table S3. QuantDIA	Protein intensity and variation data with protein annotations from DIA data
Table S4. Normalization	Effect of different normalization methods on intra-personal variance
Table S5. Correlation matrix	Protein-protein correlation matrix (Pearson r values)

## Sheet: Table S1. TPC-VOL variance
Donor	Eye	CV(vol)	CV(vol)pers	CV(TPC)3	CV(TPC)pers4
D1	OD1	49.8	79.4	34.16	27.48
	OS2	42.41		23.26
D2	OD	60.86	58.86	46	43.1
	OS	50.42		44.93
D3	OD	62.33	51.9	23.97	21.97
	OS	33.91		22.43
CV(vol)tot5:			69.77
CV(TPC)tot:					32
1OD: oculus dexter (right eye).
2OS: oculus sinister (left eye).
3TPC: total protein concentration.
4pers: intrapersonal variance (including the two eyes).
5tot: overall variance including the daily, personal, and left eye/right eye variances.

## Sheet: Table S2. IdentificationDDA
Protein ID	Entry Name	Gene	Description	Length	Mass	Peptides	Tryptic peptides	Protein Probability	Top Peptide Probability	Combined Total Peptides	Combined Spectral Count	Combined Unique Spectral Count	Combined Total Spectral Count	TEAR_SOL_D1_POOL_DDA Intensity	TEAR_SOL_D2_POOL_DDA Intensity	TEAR_SOL_D3_POOL_DDA Intensity	TEAR_POOL_GE_01 Intensity	TEAR_POOL_GE_02 Intensity	TEAR_POOL_GE_03 Intensity	TEAR_POOL_GE_04 Intensity	TEAR_POOL_GE_05 Intensity	TEAR_POOL_GE_06 Intensity	TEAR_POOL_GE_07 Intensity	TEAR_POOL_GE_08 Intensity	TEAR_POOL_GE_09 Intensity	TEAR_POOL_GE_10 Intensity	TEAR_POOL_GE_11 Intensity	TEAR_POOL_GE_12 Intensity	TEAR_POOL_GE_13 Intensity	TEAR_POOL_GE_14 Intensity	TEAR_POOL_GE_15 Intensity	TEAR_POOL_GE_16 Intensity	TEAR_POOL_GE_17 Intensity	TEAR_POOL_GE_18 Intensity	TEAR_POOL_GE_19 Intensity	Phosphorylation	Glycosyylation	Variant	Organism	Reviewed	Keywords	Interacts with	Gene Ontology (biological process)	Gene Ontology (cellular component)	Gene Ontology (GO)	Gene Ontology (molecular function)	Protein families	TEAR_POOL_GE_01 Total Spectral Count	TEAR_POOL_GE_02 Total Spectral Count
P02788	TRFL_HUMAN	LTF	Lactotransferrin	710	78182	544	134	1	0.999	530	10861	10713	10861	230266000000	293314000000	259877000000	NaN	NaN	NaN	NaN	NaN	NaN	NaN	NaN	NaN	NaN	NaN	NaN	NaN	NaN	NaN	NaN	NaN	NaN	NaN	+	+	+	Homo sapiens (Human)	reviewed	3D-structure;Alternative promoter usage;Antibiotic;Antimicrobial;Cytoplasm;Direct protein sequencing;Disulfide bond;DNA-binding;Glycoprotein;Heparin-binding;Hydrolase;Immunity;Ion transport;Iron;Iron transport;Isopeptide bond;Metal-binding;Nucleus;Osteogenesis;Protease;Reference proteome;Repeat;Secreted;Serine protease;Signal;Transcription;Transcription regulation;Transport;Ubl conjugation	P62157;P75358;P75390;P75391;P75392;P78031;PRO_0000037569 [P27958];PRO_0000037570 [P27958]	antibacterial humoral response [GO:0019731];antifungal humoral response [GO:0019732];antimicrobial humoral immune response mediated by antimicrobial peptide [GO:0061844];bone morphogenesis [GO:0060349];defense response to Gram-negative bacterium [GO:0050829];defense response to Gram-positive bacterium [GO:0050830];humoral immune response [GO:0006959];innate immune response [GO:0045087];innate imm…	cell surface [GO:0009986];cytoplasm [GO:0005737];early endosome [GO:0005769];extracellular exosome [GO:0070062];extracellular region [GO:0005576];extracellular space [GO:0005615];nucleus [GO:0005634];phagocytic vesicle lumen [GO:0097013];plasma membrane [GO:0005886];protein-containing complex [GO:0032991];recycling endosome [GO:0055037];secretory granule [GO:0030141];specific granule [GO:0042581]…	antibacterial humoral response [GO:0019731];antifungal humoral response [GO:0019732];antimicrobial humoral immune response mediated by antimicrobial peptide [GO:0061844];bone morphogenesis [GO:0060349];cell surface [GO:0009986];cysteine-type endopeptidase inhibitor activity [GO:0004869];cytoplasm [GO:0005737];defense response to Gram-negative bacterium [GO:0050829];defense response to Gram-positi…	cysteine-type endopeptidase inhibitor activity [GO:0004869];DNA binding [GO:0003677];heparin binding [GO:0008201];iron ion binding [GO:0005506];lipopolysaccharide binding [GO:0001530];protein serine/threonine kinase activator activity [GO:0043539];serine-type endopeptidase activity [GO:0004252]	Transferrin family	183	107
P98160	PGBM_HUMAN	HSPG2	Basement membrane-specific heparan sulfate proteoglycan core protein	4391	468830	359	164	1	0.999	352	1169	1169	1169	321531000	137764000	1130010000	NaN	NaN	NaN	NaN	NaN	NaN	NaN	NaN	NaN	NaN	NaN	NaN	NaN	NaN	NaN	NaN	NaN	NaN	NaN		+	+	Homo sapiens (Human)	reviewed	3D-structure;Angiogenesis;Basement membrane;Calcium;Direct protein sequencing;Disease variant;Disulfide bond;EGF-like domain;Extracellular matrix;Glycoprotein;Heparan sulfate;Immunoglobulin domain;Laminin EGF-like domain;Metal-binding;Proteoglycan;Reference proteome;Repeat;Secreted;Signal	P17948-2;P35968	angiogenesis [GO:0001525];animal organ morphogenesis [GO:0009887];brain development [GO:0007420];cell differentiation [GO:0030154];circulatory system development [GO:0072359];inflammatory response [GO:0006954];lipid metabolic process [GO:0006629];negative regulation of amyloid fibril formation [GO:1905907];negative regulation of angiogenesis [GO:0016525];negative regulation of cell death [GO:0060…	basement membrane [GO:0005604];collagen-containing extracellular matrix [GO:0062023];extracellular exosome [GO:0070062];extracellular region [GO:0005576];extracellular space [GO:0005615];focal adhesion [GO:0005925];Golgi lumen [GO:0005796];lysosomal lumen [GO:0043202];plasma membrane [GO:0005886];plasma membrane protein complex [GO:0098797]	amyloid-beta binding [GO:0001540];angiogenesis [GO:0001525];animal organ morphogenesis [GO:0009887];basement membrane [GO:0005604];brain development [GO:0007420];calcium ion binding [GO:0005509];cell differentiation [GO:0030154];circulatory system development [GO:0072359];collagen-containing extracellular matrix [GO:0062023];extracellular exosome [GO:0070062];extracellular matrix structural const…	amyloid-beta binding [GO:0001540];calcium ion binding [GO:0005509];extracellular matrix structural constituent conferring compression resistance [GO:0030021];integrin binding [GO:0005178];low-density lipoprotein particle receptor binding [GO:0050750];protein C-terminus binding [GO:0008022]		613	133
P04264	K2C1_HUMAN	KRT1	Keratin, type II cytoskeletal 1	644	66039	187	58	1	0.999	181	1303	944	1303	1070500000	688898000	1549470000	NaN	NaN	NaN	NaN	NaN	NaN	NaN	NaN	NaN	NaN	NaN	NaN	NaN	NaN	NaN	NaN	NaN	NaN	NaN	+		+	Homo sapiens (Human)	reviewed	3D-structure;Cell membrane;Citrullination;Coiled coil;Cytoplasm;Direct protein sequencing;Disease variant;Ichthyosis;Intermediate filament;Keratin;Membrane;Methylation;Palmoplantar keratoderma;Phosphoprotein;Reference proteome	A6NEM1;O15552;O76011;O76013-2;O76014;O76015;P02533;P08727;P08779;P13645;P13646;P14373;P19012;P37198;Q01081;Q08379;Q14525;Q15323;Q2M2I5;Q6A163;Q6NUQ1;Q7Z3Y7;Q7Z3Y8;Q7Z3Y9;Q7Z3Z0;Q92764;Q96CS2;Q96ED9-2;Q96EQ0;Q96MV1;Q9BYV2;Q9NP66;Q9UBB9;Q9Y2J4	complement activation, lectin pathway [GO:0001867];establishment of skin barrier [GO:0061436];fibrinolysis [GO:0042730];intermediate filament organization [GO:0045109];keratinization [GO:0031424];negative regulation of inflammatory response [GO:0050728];peptide cross-linking [GO:0018149];protein heterotetramerization [GO:0051290];regulation of angiogenesis [GO:0045765];response to oxidative stres…	blood microparticle [GO:0072562];collagen-containing extracellular matrix [GO:0062023];cornified envelope [GO:0001533];cytoplasm [GO:0005737];cytoskeleton [GO:0005856];cytosol [GO:0005829];extracellular exosome [GO:0070062];extracellular region [GO:0005576];extracellular space [GO:0005615];ficolin-1-rich granule lumen [GO:1904813];keratin filament [GO:0045095];membrane [GO:0016020];nucleus [GO:00…	blood microparticle [GO:0072562];carbohydrate binding [GO:0030246];collagen-containing extracellular matrix [GO:0062023];complement activation, lectin pathway [GO:0001867];cornified envelope [GO:0001533];cytoplasm [GO:0005737];cytoskeleton [GO:0005856];cytosol [GO:0005829];establishment of skin barrier [GO:0061436];extracellular exosome [GO:0070062];extracellular region [GO:0005576];extracellular…	carbohydrate binding [GO:0030246];protein heterodimerization activity [GO:0046982];signaling receptor activity [GO:0038023];structural constituent of skin epidermis [GO:0030280]	Intermediate filament family	93	62
P31025	LCN1_HUMAN	LCN1	Lipocalin-1	176	19250	231	42	1	0.999	180	3409	1959	3409	47927200000	62600800000	34018400000	NaN	NaN	NaN	NaN	NaN	NaN	NaN	NaN	NaN	NaN	NaN	NaN	NaN	NaN	NaN	NaN	NaN	NaN	NaN				Homo sapiens (Human)	reviewed	3D-structure;Direct protein sequencing;Disulfide bond;Reference proteome;Secreted;Sensory transduction;Signal;Taste;Transport	B3EWG5;P09917;Q6P9E2;Q9UHD9	proteolysis [GO:0006508];response to stimulus [GO:0050896];retina homeostasis [GO:0001895];sensory perception of taste [GO:0050909]	extracellular region [GO:0005576];extracellular space [GO:0005615]	chloride ion binding [GO:0031404];cysteine-type endopeptidase inhibitor activity [GO:0004869];extracellular region [GO:0005576];extracellular space [GO:0005615];proteolysis [GO:0006508];response to stimulus [GO:0050896];retina homeostasis [GO:0001895];sensory perception of taste [GO:0050909];signaling receptor binding [GO:0005102];small molecule binding [GO:0036094];zinc ion binding [GO:0008270]	chloride ion binding [GO:0031404];cysteine-type endopeptidase inhibitor activity [GO:0004869];signaling receptor binding [GO:0005102];small molecule binding [GO:0036094];zinc ion binding [GO:0008270]	Calycin superfamily;Lipocalin family	34	28
P01833	PIGR_HUMAN	PIGR	Polymeric immunoglobulin receptor	764	83284	176	61	1	0.999	176	1409	1409	1409	16937100000	26512300000	41284200000	NaN	NaN	NaN	NaN	NaN	NaN	NaN	NaN	NaN	NaN	NaN	NaN	NaN	NaN	NaN	NaN	NaN	NaN	NaN	+	+	+	Homo sapiens (Human)	reviewed	3D-structure;Cell membrane;Direct protein sequencing;Disulfide bond;Glycoprotein;Immunoglobulin domain;Membrane;Phosphoprotein;Reference proteome;Repeat;Secreted;Signal;Transmembrane;Transmembrane helix		detection of chemical stimulus involved in sensory perception of bitter taste [GO:0001580];epidermal growth factor receptor signaling pathway [GO:0007173];Fc receptor signaling pathway [GO:0038093];immunoglobulin transcytosis in epithelial cells mediated by polymeric immunoglobulin receptor [GO:0002415];receptor clustering [GO:0043113];retina homeostasis [GO:0001895]	azurophil granule membrane [GO:0035577];extracellular exosome [GO:0070062];extracellular space [GO:0005615];plasma membrane [GO:0005886];receptor complex [GO:0043235];secretory IgA immunoglobulin complex [GO:0071751]	azurophil granule membrane [GO:0035577];detection of chemical stimulus involved in sensory perception of bitter taste [GO:0001580];epidermal growth factor receptor signaling pathway [GO:0007173];extracellular exosome [GO:0070062];extracellular space [GO:0005615];Fc receptor signaling pathway [GO:0038093];immunoglobulin transcytosis in epithelial cells mediated by polymeric immunoglobulin receptor…	polymeric immunoglobulin receptor activity [GO:0001792];transmembrane signaling receptor activity [GO:0004888]		10	9
A0A1B0GVI3	A0A1B0GVI3_HUMAN	KRT10	Keratin, type I cytoskeletal 10	624	63346	180	48	1	0.999	174	952	2	952	673578000	453065000	389675000	NaN	NaN	NaN	NaN	NaN	NaN	NaN	NaN	NaN	NaN	NaN	NaN	NaN	NaN	NaN	NaN	NaN	NaN	NaN				Homo sapiens (Human)	unreviewed	Coiled coil;Intermediate filament;Proteomics identification;Reference proteome			intermediate filament [GO:0005882]	intermediate filament [GO:0005882];structural molecule activity [GO:0005198]	structural molecule activity [GO:0005198]	Intermediate filament family	57	43
P01876	IGHA1_HUMAN	IGHA1	Immunoglobulin heavy constant alpha 1	353	37655	159	40	1	0.999	155	1144	327	1144	15944000000	24036100000	75039000000	NaN	NaN	NaN	NaN	NaN	NaN	NaN	NaN	NaN	NaN	NaN	NaN	NaN	NaN	NaN	NaN	NaN	NaN	NaN		+	+	Homo sapiens (Human)	reviewed	3D-structure;Adaptive immunity;Cell membrane;Chromophore;Chromosomal rearrangement;Direct protein sequencing;Disulfide bond;Glycoprotein;Immunity;Immunoglobulin;Immunoglobulin domain;Membrane;Reference proteome;Secreted		adaptive immune response [GO:0002250];antibacterial humoral response [GO:0019731];B cell receptor signaling pathway [GO:0050853];complement activation, classical pathway [GO:0006958];defense response to bacterium [GO:0042742];glomerular filtration [GO:0003094];immune response [GO:0006955];innate immune response [GO:0045087];phagocytosis, engulfment [GO:0006911];phagocytosis, recognition [GO:00069…	blood microparticle [GO:0072562];external side of plasma membrane [GO:0009897];extracellular exosome [GO:0070062];extracellular region [GO:0005576];extracellular space [GO:0005615];IgA immunoglobulin complex [GO:0071745];IgG immunoglobulin complex [GO:0071735];immunoglobulin complex, circulating [GO:0042571];monomeric IgA immunoglobulin complex [GO:0071748];secretory dimeric IgA immunoglobulin co…	adaptive immune response [GO:0002250];antibacterial humoral response [GO:0019731];antigen binding [GO:0003823];B cell receptor signaling pathway [GO:0050853];blood microparticle [GO:0072562];complement activation, classical pathway [GO:0006958];defense response to bacterium [GO:0042742];external side of plasma membrane [GO:0009897];extracellular exosome [GO:0070062];extracellular region [GO:00055…	antigen binding [GO:0003823]		13	12
P61626	LYSC_HUMAN	LYZ	Lysozyme C	148	16537	160	43	1	0.999	145	1778	1774	1778	121746000000	80128900000	77534100000	NaN	NaN	NaN	NaN	NaN	NaN	NaN	NaN	NaN	NaN	NaN	NaN	NaN	NaN	NaN	NaN	NaN	NaN	NaN			+	Homo sapiens (Human)	reviewed	3D-structure;Amyloid;Amyloidosis;Antimicrobial;Bacteriolytic enzyme;Direct protein sequencing;Disease variant;Disulfide bond;Glycosidase;Hydrolase;Reference proteome;Secreted;Signal	P61626	antimicrobial humoral response [GO:0019730];cytolysis [GO:0019835];defense response to bacterium [GO:0042742];defense response to Gram-negative bacterium [GO:0050829];defense response to Gram-positive bacterium [GO:0050830];inflammatory response [GO:0006954];killing of cells of another organism [GO:0031640];metabolic process [GO:0008152];retina homeostasis [GO:0001895]	azurophil granule lumen [GO:0035578];extracellular exosome [GO:0070062];extracellular region [GO:0005576];extracellular space [GO:0005615];specific granule lumen [GO:0035580];tertiary granule lumen [GO:1904724]	antimicrobial humoral response [GO:0019730];azurophil granule lumen [GO:0035578];cytolysis [GO:0019835];defense response to bacterium [GO:0042742];defense response to Gram-negative bacterium [GO:0050829];defense response to Gram-positive bacterium [GO:0050830];extracellular exosome [GO:0070062];extracellular region [GO:0005576];extracellular space [GO:0005615];identical protein binding [GO:004280…	identical protein binding [GO:0042802];lysozyme activity [GO:0003796]	Glycosyl hydrolase 22 family	22	14
A0A0G2JMB2	A0A0G2JMB2_HUMAN	IGHA2	Immunoglobulin heavy constant alpha 2 (Fragment)	340	36508	31	7	1	0.999	145	194	57	939	2020900000	8162410000	11929700000	NaN	NaN	NaN	NaN	NaN	NaN	NaN	NaN	NaN	NaN	NaN	NaN	NaN	NaN	NaN	NaN	NaN	NaN	NaN				Homo sapiens (Human)	unreviewed	Disulfide bond;Proteomics identification;Reference proteome			extracellular region [GO:0005576]	extracellular region [GO:0005576]			0	0
P35908	K22E_HUMAN	KRT2	Keratin, type II cytoskeletal 2 epidermal	639	65433	126	49	1	0.999	137	649	567	754	116603000	67725200	52154100	NaN	NaN	NaN	NaN	NaN	NaN	NaN	NaN	NaN	NaN	NaN	NaN	NaN	NaN	NaN	NaN	NaN	NaN	NaN	+		+	Homo sapiens (Human)	reviewed	Coiled coil;Cytoplasm;Disease variant;Ichthyosis;Intermediate filament;Keratin;Methylation;Phosphoprotein;Reference proteome	A1A4E9;O76013-2;O76015;P08727;P08779;P13646;P19012;Q14525;Q15323;Q6A162;Q7Z3Y8;Q7Z3Z0;Q92764	epidermis development [GO:0008544];intermediate filament organization [GO:0045109];keratinization [GO:0031424];keratinocyte activation [GO:0032980];keratinocyte development [GO:0003334];keratinocyte migration [GO:0051546];keratinocyte proliferation [GO:0043616];peptide cross-linking [GO:0018149];positive regulation of epidermis development [GO:0045684]	cornified envelope [GO:0001533];cytoplasm [GO:0005737];cytosol [GO:0005829];extracellular exosome [GO:0070062];extracellular space [GO:0005615];intermediate filament [GO:0005882];keratin filament [GO:0045095];membrane [GO:0016020];nucleus [GO:0005634]	cornified envelope [GO:0001533];cytoplasm [GO:0005737];cytoskeletal protein binding [GO:0008092];cytosol [GO:0005829];epidermis development [GO:0008544];extracellular exosome [GO:0070062];extracellular space [GO:0005615];intermediate filament [GO:0005882];intermediate filament organization [GO:0045109];keratin filament [GO:0045095];keratinization [GO:0031424];keratinocyte activation [GO:0032980];…	cytoskeletal protein binding [GO:0008092];structural constituent of cytoskeleton [GO:0005200];structural constituent of skin epidermis [GO:0030280]	Intermediate filament family	55	43
P02768	ALBU_HUMAN	ALB	Albumin	609	69367	137	77	1	0.999	132	665	537	665	5576800000	3054400000	2793410000	NaN	NaN	NaN	NaN	NaN	NaN	NaN	NaN	NaN	NaN	NaN	NaN	NaN	NaN	NaN	NaN	NaN	NaN	NaN	+	+	+	Homo sapiens (Human)	reviewed	3D-structure;Alternative splicing;Calcium;Cleavage on pair of basic residues;Copper;Direct protein sequencing;Disease variant;Disulfide bond;Glycation;Glycoprotein;Lipid-binding;Metal-binding;Methylation;Phosphoprotein;Reference proteome;Repeat;Secreted;Signal;Zinc	O76024;P02768;P02786;Q07869;Q09028;Q6GQQ9-2;Q86WT6-2;Q8N5Z5	cellular response to starvation [GO:0009267];maintenance of mitochondrion location [GO:0051659];negative regulation of apoptotic process [GO:0043066];negative regulation of programmed cell death [GO:0043069];retina homeostasis [GO:0001895]	blood microparticle [GO:0072562];cytoplasm [GO:0005737];endoplasmic reticulum [GO:0005783];endoplasmic reticulum lumen [GO:0005788];extracellular exosome [GO:0070062];extracellular region [GO:0005576];extracellular space [GO:0005615];Golgi apparatus [GO:0005794];nucleus [GO:0005634];platelet alpha granule lumen [GO:0031093];protein-containing complex [GO:0032991]	antioxidant activity [GO:0016209];blood microparticle [GO:0072562];cellular response to starvation [GO:0009267];chaperone binding [GO:0051087];copper ion binding [GO:0005507];cytoplasm [GO:0005737];DNA binding [GO:0003677];endoplasmic reticulum [GO:0005783];endoplasmic reticulum lumen [GO:0005788];enterobactin binding [GO:1903981];exogenous protein binding [GO:0140272];extracellular exosome [GO:0…	antioxidant activity [GO:0016209];chaperone binding [GO:0051087];copper ion binding [GO:0005507];DNA binding [GO:0003677];enterobactin binding [GO:1903981];exogenous protein binding [GO:0140272];fatty acid binding [GO:0005504];identical protein binding [GO:0042802];pyridoxal phosphate binding [GO:0030170];toxic substance binding [GO:0015643];zinc ion binding [GO:0008270]	ALB/AFP/VDB family	17	8
P01024	CO3_HUMAN	C3	Complement C3	1663	187148	132	88	1	0.999	128	422	365	422	247851000	415277000	684949000	NaN	NaN	NaN	NaN	NaN	NaN	NaN	NaN	NaN	NaN	NaN	NaN	NaN	NaN	NaN	NaN	NaN	NaN	NaN	+	+	+	Homo sapiens (Human)	reviewed	3D-structure;Age-related macular degeneration;Cleavage on pair of basic residues;Complement alternate pathway;Complement pathway;Direct protein sequencing;Disease variant;Disulfide bond;Fatty acid metabolism;Glycoprotein;Hemolytic uremic syndrome;Immunity;Inflammatory response;Innate immunity;Lipid metabolism;Phosphoprotein;Reference proteome;Secreted;Signal;Thioester bond	A6NEM1;O95967;O95994;P00751;P08603;P15529;P20023;P60410;PRO_0000005896 [Q03591];PRO_0000005897 [P36980];PRO_0000005908 [P01024];Q15323;Q92496-1;Q92496-3;Q9H8W4;Q9Y279-1;Q9Y279-2	amyloid-beta clearance [GO:0097242];cell surface receptor signaling pathway involved in cell-cell signaling [GO:1905114];complement activation [GO:0006956];complement activation, alternative pathway [GO:0006957];complement activation, classical pathway [GO:0006958];complement-dependent cytotoxicity [GO:0097278];complement-mediated synapse pruning [GO:0150062];fatty acid metabolic process [GO:0006…	azurophil granule lumen [GO:0035578];blood microparticle [GO:0072562];cell surface [GO:0009986];endoplasmic reticulum lumen [GO:0005788];extracellular exosome [GO:0070062];extracellular region [GO:0005576];extracellular space [GO:0005615];plasma membrane [GO:0005886];protein-containing complex [GO:0032991];secretory granule lumen [GO:0034774];serine-type endopeptidase complex [GO:1905370]	amyloid-beta clearance [GO:0097242];azurophil granule lumen [GO:0035578];blood microparticle [GO:0072562];C5L2 anaphylatoxin chemotactic receptor binding [GO:0031715];cell surface [GO:0009986];cell surface receptor signaling pathway involved in cell-cell signaling [GO:1905114];complement activation [GO:0006956];complement activation, alternative pathway [GO:0006957];complement activation, classic…	C5L2 anaphylatoxin chemotactic receptor binding [GO:0031715];endopeptidase inhibitor activity [GO:0004866];signaling receptor binding [GO:0005102]		25	8
P01877	IGHA2_HUMAN	IGHA2	Immunoglobulin heavy constant alpha 2	340	36591	6	3	1	0.999	112	18	18	531	NaN	NaN	9752850	NaN	NaN	NaN	NaN	NaN	NaN	NaN	NaN	NaN	NaN	NaN	NaN	NaN	NaN	NaN	NaN	NaN	NaN	NaN		+	+	Homo sapiens (Human)	reviewed	3D-structure;Adaptive immunity;Cell membrane;Direct protein sequencing;Disulfide bond;Glycoprotein;Immunity;Immunoglobulin;Immunoglobulin domain;Membrane;Reference proteome;Repeat;Secreted		adaptive immune response [GO:0002250];antibacterial humoral response [GO:0019731];B cell receptor signaling pathway [GO:0050853];complement activation, classical pathway [GO:0006958];defense response to bacterium [GO:0042742];glomerular filtration [GO:0003094];immune response [GO:0006955];innate immune response [GO:0045087];phagocytosis, engulfment [GO:0006911];phagocytosis, recognition [GO:00069…	blood microparticle [GO:0072562];external side of plasma membrane [GO:0009897];extracellular exosome [GO:0070062];extracellular region [GO:0005576];extracellular space [GO:0005615];IgA immunoglobulin complex [GO:0071745];immunoglobulin complex, circulating [GO:0042571];monomeric IgA immunoglobulin complex [GO:0071748];secretory dimeric IgA immunoglobulin complex [GO:0071752];secretory IgA immunog…	adaptive immune response [GO:0002250];antibacterial humoral response [GO:0019731];antigen binding [GO:0003823];B cell receptor signaling pathway [GO:0050853];blood microparticle [GO:0072562];complement activation, classical pathway [GO:0006958];defense response to bacterium [GO:0042742];external side of plasma membrane [GO:0009897];extracellular exosome [GO:0070062];extracellular region [GO:00055…	antigen binding [GO:0003823]		0	0
P25311	ZA2G_HUMAN	AZGP1	Zinc-alpha-2-glycoprotein	298	34259	121	43	1	0.999	111	1222	1222	1222	20434800000	28403200000	20213400000	NaN	NaN	NaN	NaN	NaN	NaN	NaN	NaN	NaN	NaN	NaN	NaN	NaN	NaN	NaN	NaN	NaN	NaN	NaN		+		Homo sapiens (Human)	reviewed	3D-structure;Direct protein sequencing;Disulfide bond;Glycoprotein;Pyrrolidone carboxylic acid;Reference proteome;Secreted;Signal	P04156;Q9UHD9	antigen processing and presentation of endogenous peptide antigen via MHC class Ib [GO:0002476];cell adhesion [GO:0007155];detection of chemical stimulus involved in sensory perception of bitter taste [GO:0001580];negative regulation of cell population proliferation [GO:0008285];retina homeostasis [GO:0001895]	collagen-containing extracellular matrix [GO:0062023];external side of plasma membrane [GO:0009897];extracellular exosome [GO:0070062];extracellular region [GO:0005576];extracellular space [GO:0005615];nucleus [GO:0005634]	antigen processing and presentation of endogenous peptide antigen via MHC class Ib [GO:0002476];cell adhesion [GO:0007155];collagen-containing extracellular matrix [GO:0062023];detection of chemical stimulus involved in sensory perception of bitter taste [GO:0001580];external side of plasma membrane [GO:0009897];extracellular exosome [GO:0070062];extracellular region [GO:0005576];extracellular sp…	protein transmembrane transporter activity [GO:0008320];ribonuclease activity [GO:0004540]	MHC class I family	7	10
Q9UGM3-3	DMBT1_HUMAN	DMBT1	Isoform 3 of Deleted in malignant brain tumors 1 protein	2413	260735	114	40	1	0.999	110	674	674	674	2074330000	5067210000	4026970000	NaN	NaN	NaN	NaN	NaN	NaN	NaN	NaN	NaN	NaN	NaN	NaN	NaN	NaN	NaN	NaN	NaN	NaN	NaN		+	+	Homo sapiens (Human)	reviewed	3D-structure;Alternative splicing;Antiviral defense;Developmental protein;Differentiation;Direct protein sequencing;Disulfide bond;Glycoprotein;Host-virus interaction;Protein transport;Reference proteome;Repeat;Secreted;Signal;Transport;Tumor suppressor	P11226;Q8IWL2	antimicrobial humoral immune response mediated by antimicrobial peptide [GO:0061844];defense response [GO:0006952];defense response to Gram-negative bacterium [GO:0050829];defense response to Gram-positive bacterium [GO:0050830];defense response to virus [GO:0051607];detection of bacterial lipoprotein [GO:0042494];epithelial cell differentiation [GO:0030855];induction of bacterial agglutination […	cytoplasm [GO:0005737];extracellular exosome [GO:0070062];extracellular matrix [GO:0031012];extracellular region [GO:0005576];extracellular space [GO:0005615];extrinsic component of membrane [GO:0019898];phagocytic vesicle membrane [GO:0030670];zymogen granule membrane [GO:0042589]	antimicrobial humoral immune response mediated by antimicrobial peptide [GO:0061844];calcium-dependent protein binding [GO:0048306];cytoplasm [GO:0005737];defense response [GO:0006952];defense response to Gram-negative bacterium [GO:0050829];defense response to Gram-positive bacterium [GO:0050830];defense response to virus [GO:0051607];detection of bacterial lipoprotein [GO:0042494];DNA binding […	calcium-dependent protein binding [GO:0048306];DNA binding [GO:0003677];extracellular matrix binding [GO:0050840];heparan sulfate binding [GO:1904399];lipopolysaccharide binding [GO:0001530];lipoteichoic acid binding [GO:0070891];pattern recognition receptor activity [GO:0038187];scavenger receptor activity [GO:0005044];zymogen binding [GO:0035375]	DMBT1 family	297	114
P15924	DESP_HUMAN	DSP	Desmoplakin	2871	331774	101	60	1	0.999	101	138	138	138	NaN	29532700	NaN	NaN	NaN	NaN	NaN	NaN	NaN	NaN	NaN	NaN	NaN	NaN	NaN	NaN	NaN	NaN	NaN	NaN	NaN	NaN	+		+	Homo sapiens (Human)	reviewed	3D-structure;Alternative splicing;Cardiomyopathy;Cell junction;Cell membrane;Coiled coil;Disease variant;Epidermolysis bullosa;Membrane;Methylation;Palmoplantar keratoderma;Phosphoprotein;Reference proteome;Repeat;SH3 domain	P07332;Q02413;Q13835-2;Q15691	adherens junction organization [GO:0034332];bundle of His cell-Purkinje myocyte adhesion involved in cell communication [GO:0086073];cell-cell adhesion [GO:0098609];desmosome organization [GO:0002934];epidermis development [GO:0008544];epithelial cell-cell adhesion [GO:0090136];intermediate filament cytoskeleton organization [GO:0045104];intermediate filament organization [GO:0045109];keratinocyt…	adherens junction [GO:0005912];basolateral plasma membrane [GO:0016323];cornified envelope [GO:0001533];cytoplasm [GO:0005737];desmosome [GO:0030057];extracellular exosome [GO:0070062];fascia adherens [GO:0005916];ficolin-1-rich granule membrane [GO:0101003];intercalated disc [GO:0014704];intermediate filament [GO:0005882];membrane [GO:0016020];nucleus [GO:0005634];plasma membrane [GO:0005886]	adherens junction [GO:0005912];adherens junction organization [GO:0034332];basolateral plasma membrane [GO:0016323];bundle of His cell-Purkinje myocyte adhesion involved in cell communication [GO:0086073];cell adhesive protein binding involved in bundle of His cell-Purkinje myocyte communication [GO:0086083];cell-cell adhesion [GO:0098609];cornified envelope [GO:0001533];cytoplasm [GO:0005737];de…	cell adhesive protein binding involved in bundle of His cell-Purkinje myocyte communication [GO:0086083];protein kinase C binding [GO:0005080];RNA binding [GO:0003723];scaffold protein binding [GO:0097110];structural constituent of cytoskeleton [GO:0005200];structural molecule activity [GO:0005198]	Plakin or cytolinker family	2	1
P00450	CERU_HUMAN	CP	Ceruloplasmin	1065	122205	99	42	1	0.999	97	248	248	248	410364000	283278000	510429000	NaN	NaN	NaN	NaN	NaN	NaN	NaN	NaN	NaN	NaN	NaN	NaN	NaN	NaN	NaN	NaN	NaN	NaN	NaN	+	+	+	Homo sapiens (Human)	reviewed	3D-structure;Copper;Copper transport;Direct protein sequencing;Disulfide bond;Glycoprotein;Ion transport;Metal-binding;Oxidoreductase;Phosphoprotein;Reference proteome;Repeat;Secreted;Signal;Transport		cellular iron ion homeostasis [GO:0006879];copper ion transport [GO:0006825];iron ion homeostasis [GO:0055072];iron ion transport [GO:0006826]	blood microparticle [GO:0072562];endoplasmic reticulum lumen [GO:0005788];extracellular exosome [GO:0070062];extracellular region [GO:0005576];extracellular space [GO:0005615];lysosomal membrane [GO:0005765];plasma membrane [GO:0005886]	blood microparticle [GO:0072562];cellular iron ion homeostasis [GO:0006879];chaperone binding [GO:0051087];copper ion binding [GO:0005507];copper ion transport [GO:0006825];endoplasmic reticulum lumen [GO:0005788];extracellular exosome [GO:0070062];extracellular region [GO:0005576];extracellular space [GO:0005615];ferroxidase activity [GO:0004322];iron ion homeostasis [GO:0055072];iron ion transp…	chaperone binding [GO:0051087];copper ion binding [GO:0005507];ferroxidase activity [GO:0004322];oxidoreductase activity [GO:0016491]	Multicopper oxidase family	0	0
P35527	K1C9_HUMAN	KRT9	Keratin, type I cytoskeletal 9	623	62064	81	31	1	0.999	81	460	460	464	448299000	312663000	976543000	NaN	NaN	NaN	NaN	NaN	NaN	NaN	NaN	NaN	NaN	NaN	NaN	NaN	NaN	NaN	NaN	NaN	NaN	NaN	+		+	Homo sapiens (Human)	reviewed	Coiled coil;Direct protein sequencing;Disease variant;Intermediate filament;Keratin;Palmoplantar keratoderma;Phosphoprotein;Reference proteome		epidermis development [GO:0008544];epithelial cell differentiation [GO:0030855];intermediate filament organization [GO:0045109];skin development [GO:0043588];spermatogenesis [GO:0007283]	cytoskeleton [GO:0005856];cytosol [GO:0005829];extracellular exosome [GO:0070062];extracellular space [GO:0005615];keratin filament [GO:0045095];membrane [GO:0016020];nucleus [GO:0005634]	cytoskeleton [GO:0005856];cytosol [GO:0005829];epidermis development [GO:0008544];epithelial cell differentiation [GO:0030855];extracellular exosome [GO:0070062];extracellular space [GO:0005615];intermediate filament organization [GO:0045109];keratin filament [GO:0045095];membrane [GO:0016020];nucleus [GO:0005634];skin development [GO:0043588];spermatogenesis [GO:0007283];structural constituent o…	structural constituent of cytoskeleton [GO:0005200]	Intermediate filament family	49	24
Q5VSP4	LC1L1_HUMAN	LCN1P1	Putative lipocalin 1-like protein 1	162	17918	23	8	1	0.999	80	76	76	1135	NaN	NaN	NaN	NaN	NaN	NaN	NaN	NaN	NaN	NaN	NaN	NaN	NaN	NaN	NaN	NaN	NaN	NaN	NaN	NaN	NaN	NaN				Homo sapiens (Human)	reviewed	Reference proteome;Secreted;Signal			extracellular space [GO:0005615]	extracellular space [GO:0005615];small molecule binding [GO:0036094]	small molecule binding [GO:0036094]	Calycin superfamily;Lipocalin family	0	0
P22079	PERL_HUMAN	LPO	Lactoperoxidase	712	80288	78	35	1	0.999	76	282	282	282	347541000	574780000	151364000	NaN	NaN	NaN	NaN	NaN	NaN	NaN	NaN	NaN	NaN	NaN	NaN	NaN	NaN	NaN	NaN	NaN	NaN	NaN	+	+	+	Homo sapiens (Human)	reviewed	Alternative splicing;Antimicrobial;Calcium;Cytoplasm;Direct protein sequencing;Disulfide bond;Glycoprotein;Heme;Hydrogen peroxide;Iron;Metal-binding;Nitration;Oxidoreductase;Peroxidase;Phosphoprotein;Reference proteome;Secreted;Signal		defense response to bacterium [GO:0042742];detection of chemical stimulus involved in sensory perception of bitter taste [GO:0001580];hydrogen peroxide catabolic process [GO:0042744];response to oxidative stress [GO:0006979]	basolateral plasma membrane [GO:0016323];cytoplasm [GO:0005737];extracellular exosome [GO:0070062];extracellular region [GO:0005576];extracellular space [GO:0005615]	basolateral plasma membrane [GO:0016323];cytoplasm [GO:0005737];defense response to bacterium [GO:0042742];detection of chemical stimulus involved in sensory perception of bitter taste [GO:0001580];extracellular exosome [GO:0070062];extracellular region [GO:0005576];extracellular space [GO:0005615];heme binding [GO:0020037];hydrogen peroxide catabolic process [GO:0042744];lactoperoxidase activity…	heme binding [GO:0020037];lactoperoxidase activity [GO:0140825];metal ion binding [GO:0046872];peroxidase activity [GO:0004601];thiocyanate peroxidase activity [GO:0036393]	Peroxidase family;XPO subfamily	2	1
Q99935	PROL1_HUMAN	OPRPN	Opiorphin prepropeptide	248	27217	75	17	1	0.999	75	1245	1245	1245	3563800000	5021320000	18382100000	NaN	NaN	NaN	NaN	NaN	NaN	NaN	NaN	NaN	NaN	NaN	NaN	NaN	NaN	NaN	NaN	NaN	NaN	NaN		+		Homo sapiens (Human)	reviewed	Direct protein sequencing;Glycoprotein;Protease inhibitor;Pyrrolidone carboxylic acid;Reference proteome;Secreted;Signal		regulation of sensory perception of pain [GO:0051930];retina homeostasis [GO:0001895]	extracellular region [GO:0005576];extracellular space [GO:0005615]	endopeptidase inhibitor activity [GO:0004866];extracellular region [GO:0005576];extracellular space [GO:0005615];peptidase inhibitor activity [GO:0030414];regulation of sensory perception of pain [GO:0051930];retina homeostasis [GO:0001895]	endopeptidase inhibitor activity [GO:0004866];peptidase inhibitor activity [GO:0030414]	PROL1/PROL3 family	8	4
Q16378	PROL4_HUMAN	PRR4	Proline-rich protein 4	134	15097	74	16	1	0.999	74	809	809	809	16960200000	33953000000	27899800000	NaN	NaN	NaN	NaN	NaN	NaN	NaN	NaN	NaN	NaN	NaN	NaN	NaN	NaN	NaN	NaN	NaN	NaN	NaN			+	Homo sapiens (Human)	reviewed	Alternative splicing;Direct protein sequencing;Reference proteome;Secreted;Signal	O43561-2;O43681;Q96EQ0;Q9NQG6;Q9UHD9;Q9UMX0	retina homeostasis [GO:0001895];visual perception [GO:0007601]	extracellular space [GO:0005615]	extracellular space [GO:0005615];retina homeostasis [GO:0001895];visual perception [GO:0007601]			1	4
P13647	K2C5_HUMAN	KRT5	Keratin, type II cytoskeletal 5	590	62378	44	25	1	0.999	66	137	119	267	23588300	8580270	28950700	NaN	NaN	NaN	NaN	NaN	NaN	NaN	NaN	NaN	NaN	NaN	NaN	NaN	NaN	NaN	NaN	NaN	NaN	NaN	+		+	Homo sapiens (Human)	reviewed	3D-structure;Coiled coil;Cytoplasm;Disease variant;Epidermolysis bullosa;Intermediate filament;Keratin;Phosphoprotein;Reference proteome	O76015;P02533;P08727;P08779;P18054;P19012;Q0VD86;Q13835-2;Q15323;Q2M2I5;Q6A162;Q7Z3Y7;Q7Z3Y8;Q7Z3Z0;Q92764;Q9BVG8;Q9BVG8-5	epidermis development [GO:0008544];intermediate filament organization [GO:0045109];intermediate filament polymerization [GO:0045107];keratinization [GO:0031424];regulation of cell migration [GO:0030334];regulation of protein localization [GO:0032880];response to mechanical stimulus [GO:0009612]	cytoplasm [GO:0005737];cytosol [GO:0005829];extracellular exosome [GO:0070062];intermediate filament [GO:0005882];keratin filament [GO:0045095];membrane [GO:0016020];nucleus [GO:0005634]	cytoplasm [GO:0005737];cytosol [GO:0005829];epidermis development [GO:0008544];extracellular exosome [GO:0070062];intermediate filament [GO:0005882];intermediate filament organization [GO:0045109];intermediate filament polymerization [GO:0045107];keratin filament [GO:0045095];keratinization [GO:0031424];membrane [GO:0016020];nucleus [GO:0005634];regulation of cell migration [GO:0030334];regulatio…	scaffold protein binding [GO:0097110];structural constituent of cytoskeleton [GO:0005200];structural constituent of skin epidermis [GO:0030280]	Intermediate filament family	23	18
P01834	IGKC_HUMAN	IGKC	Immunoglobulin kappa constant	107	11765	63	19	1	0.999	63	713	713	713	14859000000	17983600000	24390200000	NaN	NaN	NaN	NaN	NaN	NaN	NaN	NaN	NaN	NaN	NaN	NaN	NaN	NaN	NaN	NaN	NaN	NaN	NaN			+	Homo sapiens (Human)	reviewed	3D-structure;Adaptive immunity;Cell membrane;Direct protein sequencing;Disease variant;Disulfide bond;Immunity;Immunoglobulin;Immunoglobulin domain;Membrane;Reference proteome;Secreted		adaptive immune response [GO:0002250];B cell receptor signaling pathway [GO:0050853];complement activation, classical pathway [GO:0006958];defense response to bacterium [GO:0042742];immune response [GO:0006955];innate immune response [GO:0045087];phagocytosis, engulfment [GO:0006911];phagocytosis, recognition [GO:0006910];positive regulation of B cell activation [GO:0050871];retina homeostasis [G…	blood microparticle [GO:0072562];external side of plasma membrane [GO:0009897];extracellular exosome [GO:0070062];extracellular region [GO:0005576];extracellular space [GO:0005615];IgA immunoglobulin complex [GO:0071745];IgD immunoglobulin complex [GO:0071738];IgE immunoglobulin complex [GO:0071742];IgG immunoglobulin complex [GO:0071735];IgM immunoglobulin complex [GO:0071753];immunoglobulin com…	adaptive immune response [GO:0002250];antigen binding [GO:0003823];B cell receptor signaling pathway [GO:0050853];blood microparticle [GO:0072562];complement activation, classical pathway [GO:0006958];defense response to bacterium [GO:0042742];external side of plasma membrane [GO:0009897];extracellular exosome [GO:0070062];extracellular region [GO:0005576];extracellular space [GO:0005615];IgA imm…	antigen binding [GO:0003823];immunoglobulin receptor binding [GO:0034987]		7	6
P02538	K2C6A_HUMAN	KRT6A	Keratin, type II cytoskeletal 6A	564	60045	26	14	1	0.999	62	85	28	267	31149200	1016690	21239200	NaN	NaN	NaN	NaN	NaN	NaN	NaN	NaN	NaN	NaN	NaN	NaN	NaN	NaN	NaN	NaN	NaN	NaN	NaN			+	Homo sapiens (Human)	reviewed	3D-structure;Acetylation;Allergen;Coiled coil;Direct protein sequencing;Disease variant;Ectodermal dysplasia;Intermediate filament;Keratin;Palmoplantar keratoderma;Reference proteome	A1A4E9;F5H3M2;O14964;O43765;O76011;O76013-2;O76015;P05783;P07237;P08727;P08779;P13646;P19012;P36406;P37198;P55040;P61601;Q08379;Q15323;Q15834;Q6A162;Q7Z3Y7;Q7Z3Y8;Q7Z3Y9;Q7Z3Z0;Q8N3L3;Q92764;Q9BVG8;Q9BVG8-5;Q9BXY8;Q9BYV2;Q9UBB9;Q9UHD9	antimicrobial humoral immune response mediated by antimicrobial peptide [GO:0061844];cell differentiation [GO:0030154];cytolysis by host of symbiont cells [GO:0051838];defense response to Gram-positive bacterium [GO:0050830];intermediate filament organization [GO:0045109];keratinization [GO:0031424];morphogenesis of an epithelium [GO:0002009];negative regulation of cytolysis by symbiont of host c…	cytosol [GO:0005829];extracellular exosome [GO:0070062];keratin filament [GO:0045095];membrane [GO:0016020];nucleus [GO:0005634]	antimicrobial humoral immune response mediated by antimicrobial peptide [GO:0061844];cell differentiation [GO:0030154];cytolysis by host of symbiont cells [GO:0051838];cytosol [GO:0005829];defense response to Gram-positive bacterium [GO:0050830];extracellular exosome [GO:0070062];intermediate filament organization [GO:0045109];keratin filament [GO:0045095];keratinization [GO:0031424];membrane [GO…	structural constituent of cytoskeleton [GO:0005200];structural constituent of skin epidermis [GO:0030280]	Intermediate filament family	23	26
P04259	K2C6B_HUMAN	KRT6B	Keratin, type II cytoskeletal 6B	564	60067	3	3	1	0.999	60	8	8	198	5542400	NaN	NaN	NaN	NaN	NaN	NaN	NaN	NaN	NaN	NaN	NaN	NaN	NaN	NaN	NaN	NaN	NaN	NaN	NaN	NaN	NaN			+	Homo sapiens (Human)	reviewed	Acetylation;Coiled coil;Direct protein sequencing;Disease variant;Ectodermal dysplasia;Intermediate filament;Keratin;Palmoplantar keratoderma;Reference proteome	A1A4E9;O14777;O43482;O76014;O76015;P08727;P13646;P19012;P37198;Q08379;Q14525;Q15323;Q6A162;Q6A163;Q7Z3Y7;Q7Z3Y8;Q7Z3Z0;Q8IYF3-3;Q92764;Q9BVG8;Q9BVG8-5;Q9BYV2;Q9UBB9;Q9UGJ1-2	ectoderm development [GO:0007398];intermediate filament organization [GO:0045109];keratinization [GO:0031424]	cytosol [GO:0005829];extracellular exosome [GO:0070062];keratin filament [GO:0045095]	cytosol [GO:0005829];ectoderm development [GO:0007398];extracellular exosome [GO:0070062];intermediate filament organization [GO:0045109];keratin filament [GO:0045095];keratinization [GO:0031424];structural constituent of cytoskeleton [GO:0005200];structural constituent of skin epidermis [GO:0030280]	structural constituent of cytoskeleton [GO:0005200];structural constituent of skin epidermis [GO:0030280]	Intermediate filament family	27	0
P02533	K1C14_HUMAN	KRT14	Keratin, type I cytoskeletal 14	472	51561	46	23	1	0.999	57	148	45	183	57391800	15617400	38963000	NaN	NaN	NaN	NaN	NaN	NaN	NaN	NaN	NaN	NaN	NaN	NaN	NaN	NaN	NaN	NaN	NaN	NaN	NaN	+		+	Homo sapiens (Human)	reviewed	3D-structure;Coiled coil;Cytoplasm;Disease variant;Disulfide bond;Ectodermal dysplasia;Epidermolysis bullosa;Intermediate filament;Keratin;Nucleus;Palmoplantar keratoderma;Phosphoprotein;Reference proteome;Ubl conjugation	A2BDD9;O00560;O14964;O43482;O43790;O95995;P04264;P12035;P13647;P41219;P48668;P57075-2;Q13515;Q13835-2;Q14533;Q14CN4;Q3MIT2;Q5XKE5;Q6KB66-2;Q8N1N4;Q8N6Y0;Q8WZ74;Q969G3;Q9BVG8-5;Q9H0I2;Q9NYB9-2;Q9P2A4	aging [GO:0007568];epidermis development [GO:0008544];epithelial cell differentiation [GO:0030855];hair cycle [GO:0042633];intermediate filament bundle assembly [GO:0045110];intermediate filament organization [GO:0045109];keratinocyte differentiation [GO:0030216];stem cell differentiation [GO:0048863]	basal part of cell [GO:0045178];cornified envelope [GO:0001533];cytoplasm [GO:0005737];cytoskeleton [GO:0005856];cytosol [GO:0005829];extracellular exosome [GO:0070062];intermediate filament [GO:0005882];keratin filament [GO:0045095];nucleus [GO:0005634]	aging [GO:0007568];basal part of cell [GO:0045178];cornified envelope [GO:0001533];cytoplasm [GO:0005737];cytoskeleton [GO:0005856];cytosol [GO:0005829];epidermis development [GO:0008544];epithelial cell differentiation [GO:0030855];extracellular exosome [GO:0070062];hair cycle [GO:0042633];intermediate filament [GO:0005882];intermediate filament bundle assembly [GO:0045110];intermediate filament…	keratin filament binding [GO:1990254];structural constituent of cytoskeleton [GO:0005200]	Intermediate filament family	11	5
P10909-6	CLUS_HUMAN	CLU	Isoform 6 of Clusterin	449	52495	57	30	1	0.999	55	363	363	363	1040810000	2106900000	1074400000	NaN	NaN	NaN	NaN	NaN	NaN	NaN	NaN	NaN	NaN	NaN	NaN	NaN	NaN	NaN	NaN	NaN	NaN	NaN	+	+	+	Homo sapiens (Human)	reviewed	Alternative splicing;Apoptosis;Chaperone;Complement pathway;Cytoplasm;Cytoplasmic vesicle;Direct protein sequencing;Disulfide bond;Endoplasmic reticulum;Glycoprotein;Immunity;Innate immunity;Membrane;Microsome;Mitochondrion;Nucleus;Phosphoprotein;Reference proteome;Secreted;Signal;Ubl conjugation	P01100;P05067;P18509;P30101;P37231;P37840;PRO_0000000092 [P05067];PRO_0000000093 [P05067];Q07817-1;Q9NRI5;Q9NZV6	cell morphogenesis [GO:0000902];central nervous system myelin maintenance [GO:0032286];chaperone-mediated protein complex assembly [GO:0051131];chaperone-mediated protein folding [GO:0061077];complement activation [GO:0006956];complement activation, classical pathway [GO:0006958];immune complex clearance [GO:0002434];innate immune response [GO:0045087];intrinsic apoptotic signaling pathway [GO:00…	apical dendrite [GO:0097440];blood microparticle [GO:0072562];cell surface [GO:0009986];chromaffin granule [GO:0042583];collagen-containing extracellular matrix [GO:0062023];cytoplasm [GO:0005737];cytosol [GO:0005829];extracellular exosome [GO:0070062];extracellular region [GO:0005576];extracellular space [GO:0005615];Golgi apparatus [GO:0005794];intracellular membrane-bounded organelle [GO:00432…	amyloid-beta binding [GO:0001540];apical dendrite [GO:0097440];blood microparticle [GO:0072562];cell morphogenesis [GO:0000902];cell surface [GO:0009986];central nervous system myelin maintenance [GO:0032286];chaperone binding [GO:0051087];chaperone-mediated protein complex assembly [GO:0051131];chaperone-mediated protein folding [GO:0061077];chromaffin granule [GO:0042583];collagen-containing ex…	amyloid-beta binding [GO:0001540];chaperone binding [GO:0051087];low-density lipoprotein particle receptor binding [GO:0050750];misfolded protein binding [GO:0051787];protein carrier chaperone [GO:0140597];protein heterodimerization activity [GO:0046982];protein-containing complex binding [GO:0044877];signaling receptor binding [GO:0005102];tau protein binding [GO:0048156];ubiquitin protein ligas…	Clusterin family	1	1
P12273	PIP_HUMAN	PIP	Prolactin-inducible protein	146	16572	53	21	1	0.999	52	765	765	765	8314590000	9911130000	22036100000	NaN	NaN	NaN	NaN	NaN	NaN	NaN	NaN	NaN	NaN	NaN	NaN	NaN	NaN	NaN	NaN	NaN	NaN	NaN		+		Homo sapiens (Human)	reviewed	3D-structure;Actin-binding;Direct protein sequencing;Disulfide bond;Glycoprotein;Pyrrolidone carboxylic acid;Reference proteome;Secreted;Signal	O14656-2;P50570-2	detection of chemical stimulus involved in sensory perception of bitter taste [GO:0001580];negative regulation of T cell apoptotic process [GO:0070233];positive regulation of gene expression [GO:0010628];proteolysis [GO:0006508];regulation of immune system process [GO:0002682];retina homeostasis [GO:0001895]	extracellular exosome [GO:0070062];extracellular region [GO:0005576];extracellular space [GO:0005615];nucleus [GO:0005634]	actin binding [GO:0003779];aspartic-type endopeptidase activity [GO:0004190];detection of chemical stimulus involved in sensory perception of bitter taste [GO:0001580];extracellular exosome [GO:0070062];extracellular region [GO:0005576];extracellular space [GO:0005615];identical protein binding [GO:0042802];IgG binding [GO:0019864];negative regulation of T cell apoptotic process [GO:0070233];nucl…	actin binding [GO:0003779];aspartic-type endopeptidase activity [GO:0004190];identical protein binding [GO:0042802];IgG binding [GO:0019864]	PIP family	10	3
P00738	HPT_HUMAN	HP	Haptoglobin	406	45205	52	33	1	0.999	47	238	238	238	300735000	2250230000	1764480000	NaN	NaN	NaN	NaN	NaN	NaN	NaN	NaN	NaN	NaN	NaN	NaN	NaN	NaN	NaN	NaN	NaN	NaN	NaN		+	+	Homo sapiens (Human)	reviewed	3D-structure;Acute phase;Alternative splicing;Antibiotic;Antimicrobial;Antioxidant;Direct protein sequencing;Disease variant;Disulfide bond;Glycoprotein;Hemoglobin-binding;Immunity;Reference proteome;Repeat;Secreted;Serine protease homolog;Signal;Sushi	P02647;P02649;Q9Y282	acute inflammatory response [GO:0002526];acute-phase response [GO:0006953];defense response [GO:0006952];defense response to bacterium [GO:0042742];immune system process [GO:0002376];negative regulation of hydrogen peroxide catabolic process [GO:2000296];negative regulation of oxidoreductase activity [GO:0051354];positive regulation of cell death [GO:0010942];response to hydrogen peroxide [GO:004…	blood microparticle [GO:0072562];endocytic vesicle lumen [GO:0071682];extracellular exosome [GO:0070062];extracellular region [GO:0005576];extracellular space [GO:0005615];haptoglobin-hemoglobin complex [GO:0031838];specific granule lumen [GO:0035580];tertiary granule lumen [GO:1904724]	acute inflammatory response [GO:0002526];acute-phase response [GO:0006953];antioxidant activity [GO:0016209];blood microparticle [GO:0072562];defense response [GO:0006952];defense response to bacterium [GO:0042742];endocytic vesicle lumen [GO:0071682];extracellular exosome [GO:0070062];extracellular region [GO:0005576];extracellular space [GO:0005615];haptoglobin-hemoglobin complex [GO:0031838];h…	antioxidant activity [GO:0016209];hemoglobin binding [GO:0030492];serine-type endopeptidase activity [GO:0004252]	Peptidase S1 family	4	1
Q08380	LG3BP_HUMAN	LGALS3BP	Galectin-3-binding protein	585	65331	48	25	1	0.999	47	263	263	263	336010000	558408000	378258000	NaN	NaN	NaN	NaN	NaN	NaN	NaN	NaN	NaN	NaN	NaN	NaN	NaN	NaN	NaN	NaN	NaN	NaN	NaN		+		Homo sapiens (Human)	reviewed	3D-structure;Cell adhesion;Direct protein sequencing;Disulfide bond;Extracellular matrix;Glycoprotein;Reference proteome;Secreted;Signal	O00220;O95183;P20591;P40337-2;Q9BZR8;Q9NRD1;Q9Y3Z3	cell adhesion [GO:0007155];cellular defense response [GO:0006968];signal transduction [GO:0007165]	blood microparticle [GO:0072562];collagen-containing extracellular matrix [GO:0062023];extracellular exosome [GO:0070062];extracellular region [GO:0005576];extracellular space [GO:0005615];membrane [GO:0016020];platelet dense granule lumen [GO:0031089]	blood microparticle [GO:0072562];cell adhesion [GO:0007155];cellular defense response [GO:0006968];collagen-containing extracellular matrix [GO:0062023];extracellular exosome [GO:0070062];extracellular region [GO:0005576];extracellular space [GO:0005615];membrane [GO:0016020];platelet dense granule lumen [GO:0031089];scavenger receptor activity [GO:0005044];signal transduction [GO:0007165]	scavenger receptor activity [GO:0005044]		7	5
P06396	GELS_HUMAN	GSN	Gelsolin	782	85698	46	26	1	0.999	46	137	96	137	134293000	173841000	235754000	NaN	NaN	NaN	NaN	NaN	NaN	NaN	NaN	NaN	NaN	NaN	NaN	NaN	NaN	NaN	NaN	NaN	NaN	NaN	+		+	Homo sapiens (Human)	reviewed	3D-structure;Acetylation;Actin capping;Actin-binding;Alternative initiation;Alternative splicing;Amyloid;Amyloidosis;Calcium;Cilium biogenesis/degradation;Corneal dystrophy;Cytoplasm;Cytoskeleton;Direct protein sequencing;Disease variant;Disulfide bond;Metal-binding;Phosphoprotein;Reference proteome;Repeat;Secreted;Signal	A0A0A0MR05;A0A0C4DGV4;A0AVK6;A5D8V7;A8K0U2;B7ZVW5;D3DTF8;D3DX41;F1D8P7;O00257-3;O00472;O00755;O14544;O15273;O15534;O43741;O43829;O60237-2;O60260-5;O60636;O60783;O60830;O94868-3;O95388-2;O95674;P01106;P02458-1;P05412;P07830;P08727;P0DP58-2;P0DPB6;P10275;P14060;P14598;P15407;P15408;P15976-2;P20807-4;P21964-2;P22692;P24941;P27338;P28290-2;P32121;P33993-2;P36406;P38936;P41134;P47804-3;P49407;P49459;P…	actin filament capping [GO:0051693];actin filament depolymerization [GO:0030042];actin filament polymerization [GO:0030041];actin filament reorganization [GO:0090527];actin filament severing [GO:0051014];actin nucleation [GO:0045010];actin polymerization or depolymerization [GO:0008154];amyloid fibril formation [GO:1990000];barbed-end actin filament capping [GO:0051016];cardiac muscle cell contra…	actin cap [GO:0030478];actin cytoskeleton [GO:0015629];blood microparticle [GO:0072562];cortical actin cytoskeleton [GO:0030864];cytoplasm [GO:0005737];cytosol [GO:0005829];extracellular exosome [GO:0070062];extracellular region [GO:0005576];extracellular space [GO:0005615];ficolin-1-rich granule lumen [GO:1904813];focal adhesion [GO:0005925];lamellipodium [GO:0030027];phagocytic vesicle [GO:0045…	actin binding [GO:0003779];actin cap [GO:0030478];actin cytoskeleton [GO:0015629];actin filament binding [GO:0051015];actin filament capping [GO:0051693];actin filament depolymerization [GO:0030042];actin filament polymerization [GO:0030041];actin filament reorganization [GO:0090527];actin filament severing [GO:0051014];actin nucleation [GO:0045010];actin polymerization or depolymerization [GO:00…	actin binding [GO:0003779];actin filament binding [GO:0051015];calcium ion binding [GO:0005509];myosin II binding [GO:0045159];phosphatidylinositol 3-kinase catalytic subunit binding [GO:0036313];phosphatidylinositol-4,5-bisphosphate binding [GO:0005546]	Villin/gelsolin family	0	0
P08779	K1C16_HUMAN	KRT16	Keratin, type I cytoskeletal 16	473	51268	14	6	1	0.999	46	23	22	88	8858610	NaN	NaN	NaN	NaN	NaN	NaN	NaN	NaN	NaN	NaN	NaN	NaN	NaN	NaN	NaN	NaN	NaN	NaN	NaN	NaN	NaN			+	Homo sapiens (Human)	reviewed	Coiled coil;Direct protein sequencing;Disease variant;Ectodermal dysplasia;Intermediate filament;Keratin;Palmoplantar keratoderma;Reference proteome	A2BDD9;O14964;O43790;O95295;O95983-2;O95995;P02538;P04264;P05787;P12035;P13647;P19013;P24863;P25800;P35908;P41219;P48668;P50151;P53365;P54646;P78385;P78386;Q01546;Q07002;Q14533;Q14CN4;Q16512;Q3MIT2;Q3SY84;Q5W5X9-3;Q5XKE5;Q6KB66-2;Q6NYC8;Q7L775;Q7RTS7;Q86Y46-2;Q8IYE0;Q8N1N4;Q8N3L3;Q8N6Y0;Q8TAB5;Q8TBB1;Q8TD31-3;Q969G3;Q96ES7;Q96GM5;Q96LX7-5;Q99816;Q9BT92;Q9BVG8-5;Q9C0C4;Q9H257-2;Q9NSK0;Q9NX04;Q9UGP…	aging [GO:0007568];cytoskeleton organization [GO:0007010];epithelial cell differentiation [GO:0030855];establishment of skin barrier [GO:0061436];hair cycle [GO:0042633];inflammatory response [GO:0006954];innate immune response [GO:0045087];intermediate filament organization [GO:0045109];keratinization [GO:0031424];keratinocyte differentiation [GO:0030216];keratinocyte migration [GO:0051546];morp…	cornified envelope [GO:0001533];cytoskeleton [GO:0005856];cytosol [GO:0005829];extracellular exosome [GO:0070062];intermediate filament [GO:0005882];nucleus [GO:0005634]	aging [GO:0007568];cornified envelope [GO:0001533];cytoskeleton [GO:0005856];cytoskeleton organization [GO:0007010];cytosol [GO:0005829];epithelial cell differentiation [GO:0030855];establishment of skin barrier [GO:0061436];extracellular exosome [GO:0070062];hair cycle [GO:0042633];inflammatory response [GO:0006954];innate immune response [GO:0045087];intermediate filament [GO:0005882];intermedi…	structural constituent of cytoskeleton [GO:0005200]	Intermediate filament family	0	0
P01036	CYTS_HUMAN	CST4	Cystatin-S	141	16214	47	19	1	0.999	45	562	325	562	33014300000	17038900000	20742500000	NaN	NaN	NaN	NaN	NaN	NaN	NaN	NaN	NaN	NaN	NaN	NaN	NaN	NaN	NaN	NaN	NaN	NaN	NaN	+		+	Homo sapiens (Human)	reviewed	Direct protein sequencing;Disulfide bond;Phosphoprotein;Protease inhibitor;Reference proteome;Secreted;Signal;Thiol protease inhibitor	Q9UHD9	detection of chemical stimulus involved in sensory perception of bitter taste [GO:0001580];negative regulation of cysteine-type endopeptidase activity [GO:2000117];negative regulation of proteolysis [GO:0045861];retina homeostasis [GO:0001895]	cytoplasm [GO:0005737];extracellular exosome [GO:0070062];extracellular space [GO:0005615];vesicle [GO:0031982]	cysteine-type endopeptidase inhibitor activity [GO:0004869];cytoplasm [GO:0005737];detection of chemical stimulus involved in sensory perception of bitter taste [GO:0001580];extracellular exosome [GO:0070062];extracellular space [GO:0005615];negative regulation of cysteine-type endopeptidase activity [GO:2000117];negative regulation of proteolysis [GO:0045861];retina homeostasis [GO:0001895];vesi…	cysteine-type endopeptidase inhibitor activity [GO:0004869]	Cystatin family	5	7
P20930	FILA_HUMAN	FLG	Filaggrin	4061	435170	44	29	1	0.999	44	104	103	104	183700000	46840200	96176800	NaN	NaN	NaN	NaN	NaN	NaN	NaN	NaN	NaN	NaN	NaN	NaN	NaN	NaN	NaN	NaN	NaN	NaN	NaN			+	Homo sapiens (Human)	reviewed	3D-structure;Calcium;Citrullination;Coiled coil;Developmental protein;Direct protein sequencing;Ichthyosis;Metal-binding;Phosphoprotein;Reference proteome;Repeat	Q9Y337	establishment of skin barrier [GO:0061436];keratinocyte differentiation [GO:0030216];peptide cross-linking [GO:0018149]	collagen-containing extracellular matrix [GO:0062023];cornified envelope [GO:0001533];cytoplasmic ribonucleoprotein granule [GO:0036464];cytosol [GO:0005829];keratohyalin granule [GO:0036457];nucleus [GO:0005634]	calcium ion binding [GO:0005509];collagen-containing extracellular matrix [GO:0062023];cornified envelope [GO:0001533];cytoplasmic ribonucleoprotein granule [GO:0036464];cytosol [GO:0005829];establishment of skin barrier [GO:0061436];keratinocyte differentiation [GO:0030216];keratohyalin granule [GO:0036457];nucleus [GO:0005634];peptide cross-linking [GO:0018149];structural constituent of skin ep…	calcium ion binding [GO:0005509];structural constituent of skin epidermis [GO:0030280];transition metal ion binding [GO:0046914]	S100-fused protein family	0	0
Q96DA0	ZG16B_HUMAN	ZG16B	Zymogen granule protein 16 homolog B	208	22739	44	10	1	0.999	43	438	438	438	22777500	121369000	68177900	NaN	NaN	NaN	NaN	NaN	NaN	NaN	NaN	NaN	NaN	NaN	NaN	NaN	NaN	NaN	NaN	NaN	NaN	NaN		+	+	Homo sapiens (Human)	reviewed	3D-structure;Glycoprotein;Lectin;Reference proteome;Secreted;Signal	O43765;Q96EQ0;Q9BSL1;Q9BT25;Q9UHD9;Q9UJW9	retina homeostasis [GO:0001895]	extracellular exosome [GO:0070062];extracellular space [GO:0005615]	carbohydrate binding [GO:0030246];extracellular exosome [GO:0070062];extracellular space [GO:0005615];retina homeostasis [GO:0001895]	carbohydrate binding [GO:0030246]	Jacalin lectin family	3	1
P02787	TRFE_HUMAN	TF	Serotransferrin	698	77050	33	19	1	0.999	42	71	69	193	191945000	207475000	145098000	NaN	NaN	NaN	NaN	NaN	NaN	NaN	NaN	NaN	NaN	NaN	NaN	NaN	NaN	NaN	NaN	NaN	NaN	NaN	+	+	+	Homo sapiens (Human)	reviewed	3D-structure;Direct protein sequencing;Disease variant;Disulfide bond;Glycoprotein;Ion transport;Iron;Iron transport;Metal-binding;Methylation;Phosphoprotein;Reference proteome;Repeat;Secreted;Signal;Transport	A8MZ59;O00501;O15173;O15529;O43278-2;O43315;P01350;P02786;P08034;Q09057;Q3KNW5;Q4KMG9;Q7Z5P4;Q7Z7G2;Q8N9I0;Q8NBJ4;Q8TED1;Q96KR6;Q96TC7;Q99523;Q9BXS9-3;Q9GZR5;Q9K0U9;Q9K0V0;Q9Y282	actin filament organization [GO:0007015];antibacterial humoral response [GO:0019731];cellular iron ion homeostasis [GO:0006879];cellular response to iron ion [GO:0071281];ERK1 and ERK2 cascade [GO:0070371];iron ion homeostasis [GO:0055072];iron ion transport [GO:0006826];osteoclast differentiation [GO:0030316];positive regulation of bone resorption [GO:0045780];positive regulation of cell motilit…	apical plasma membrane [GO:0016324];basal part of cell [GO:0045178];basal plasma membrane [GO:0009925];blood microparticle [GO:0072562];cell surface [GO:0009986];clathrin-coated endocytic vesicle membrane [GO:0030669];clathrin-coated pit [GO:0005905];cytoplasmic vesicle [GO:0031410];early endosome [GO:0005769];endocytic vesicle [GO:0030139];endoplasmic reticulum lumen [GO:0005788];endosome membra…	actin filament organization [GO:0007015];antibacterial humoral response [GO:0019731];apical plasma membrane [GO:0016324];basal part of cell [GO:0045178];basal plasma membrane [GO:0009925];blood microparticle [GO:0072562];cell surface [GO:0009986];cellular iron ion homeostasis [GO:0006879];cellular response to iron ion [GO:0071281];clathrin-coated endocytic vesicle membrane [GO:0030669];clathrin-c…	ferric iron binding [GO:0008199];ferrous iron binding [GO:0008198];iron chaperone activity [GO:0034986];transferrin receptor binding [GO:1990459]	Transferrin family	2	2
P0DOY3	IGLC3_HUMAN	IGLC3	Immunoglobulin lambda constant 3	106	11266	41	17	1	0.999	41	341	81	341	5276090000	5582840000	10586400000	NaN	NaN	NaN	NaN	NaN	NaN	NaN	NaN	NaN	NaN	NaN	NaN	NaN	NaN	NaN	NaN	NaN	NaN	NaN			+	Homo sapiens (Human)	reviewed	3D-structure;Adaptive immunity;Bence-Jones protein;Cell membrane;Direct protein sequencing;Disulfide bond;Immunity;Immunoglobulin;Immunoglobulin domain;Membrane;Reference proteome;Secreted		adaptive immune response [GO:0002250];B cell receptor signaling pathway [GO:0050853];complement activation, classical pathway [GO:0006958];defense response to bacterium [GO:0042742];innate immune response [GO:0045087];phagocytosis, engulfment [GO:0006911];phagocytosis, recognition [GO:0006910];positive regulation of B cell activation [GO:0050871]	blood microparticle [GO:0072562];external side of plasma membrane [GO:0009897];extracellular exosome [GO:0070062];extracellular region [GO:0005576];extracellular space [GO:0005615];IgA immunoglobulin complex [GO:0071745];IgD immunoglobulin complex [GO:0071738];IgE immunoglobulin complex [GO:0071742];IgG immunoglobulin complex [GO:0071735];IgM immunoglobulin complex [GO:0071753];immunoglobulin com…	adaptive immune response [GO:0002250];antigen binding [GO:0003823];B cell receptor signaling pathway [GO:0050853];blood microparticle [GO:0072562];complement activation, classical pathway [GO:0006958];defense response to bacterium [GO:0042742];external side of plasma membrane [GO:0009897];extracellular exosome [GO:0070062];extracellular region [GO:0005576];extracellular space [GO:0005615];IgA imm…	antigen binding [GO:0003823];immunoglobulin receptor binding [GO:0034987]		2	2
P80303-2	NUCB2_HUMAN	NUCB2	Isoform 2 of Nucleobindin-2	420	50223	42	28	1	0.999	41	112	109	112	84327200	242263000	398396000	NaN	NaN	NaN	NaN	NaN	NaN	NaN	NaN	NaN	NaN	NaN	NaN	NaN	NaN	NaN	NaN	NaN	NaN	NaN	+		+	Homo sapiens (Human)	reviewed	Alternative splicing;Calcium;Cleavage on pair of basic residues;Cytoplasm;Direct protein sequencing;DNA-binding;Endoplasmic reticulum;Golgi apparatus;Guanine-nucleotide releasing factor;Membrane;Metal-binding;Nucleus;Phosphoprotein;Reference proteome;Repeat;Secreted;Signal	P24522	negative regulation of appetite [GO:0032099];small GTPase mediated signal transduction [GO:0007264]	cytosol [GO:0005829];endoplasmic reticulum [GO:0005783];endoplasmic reticulum-Golgi intermediate compartment [GO:0005793];extracellular exosome [GO:0070062];extracellular space [GO:0005615];Golgi apparatus [GO:0005794];nuclear envelope [GO:0005635];plasma membrane [GO:0005886]	calcium ion binding [GO:0005509];cytosol [GO:0005829];DNA binding [GO:0003677];endoplasmic reticulum [GO:0005783];endoplasmic reticulum-Golgi intermediate compartment [GO:0005793];extracellular exosome [GO:0070062];extracellular space [GO:0005615];Golgi apparatus [GO:0005794];G-protein alpha-subunit binding [GO:0001965];guanyl-nucleotide exchange factor activity [GO:0005085];negative regulation o…	calcium ion binding [GO:0005509];DNA binding [GO:0003677];G-protein alpha-subunit binding [GO:0001965];guanyl-nucleotide exchange factor activity [GO:0005085]	Nucleobindin family	0	0
Q14697	GANAB_HUMAN	GANAB	Neutral alpha-glucosidase AB	944	106874	42	26	1	0.999	41	89	89	89	6130400	47732300	47438900	NaN	NaN	NaN	NaN	NaN	NaN	NaN	NaN	NaN	NaN	NaN	NaN	NaN	NaN	NaN	NaN	NaN	NaN	NaN	+	+	+	Homo sapiens (Human)	reviewed	Alternative splicing;Direct protein sequencing;Disease variant;Disulfide bond;Endoplasmic reticulum;Glycoprotein;Glycosidase;Golgi apparatus;Hydrolase;Phosphoprotein;Reference proteome;Signal	P14314	carbohydrate metabolic process [GO:0005975];N-glycan processing [GO:0006491]	endoplasmic reticulum lumen [GO:0005788];extracellular exosome [GO:0070062];glucosidase II complex [GO:0017177];Golgi apparatus [GO:0005794];intracellular membrane-bounded organelle [GO:0043231];melanosome [GO:0042470];membrane [GO:0016020]	alpha-glucosidase activity [GO:0090599];carbohydrate binding [GO:0030246];carbohydrate metabolic process [GO:0005975];endoplasmic reticulum lumen [GO:0005788];extracellular exosome [GO:0070062];glucan 1,3-alpha-glucosidase activity [GO:0033919];glucosidase II complex [GO:0017177];Golgi apparatus [GO:0005794];hydrolase activity, hydrolyzing O-glycosyl compounds [GO:0004553];intracellular membrane-…	alpha-glucosidase activity [GO:0090599];carbohydrate binding [GO:0030246];glucan 1,3-alpha-glucosidase activity [GO:0033919];hydrolase activity, hydrolyzing O-glycosyl compounds [GO:0004553];RNA binding [GO:0003723]	Glycosyl hydrolase 31 family	0	0
P01037	CYTN_HUMAN	CST1	Cystatin-SN	141	16388	20	13	1	0.999	40	281	281	443	3012880000	2539360000	7227680000	NaN	NaN	NaN	NaN	NaN	NaN	NaN	NaN	NaN	NaN	NaN	NaN	NaN	NaN	NaN	NaN	NaN	NaN	NaN			+	Homo sapiens (Human)	reviewed	Direct protein sequencing;Disulfide bond;Protease inhibitor;Reference proteome;Secreted;Signal;Thiol protease inhibitor	O43765;P67870;Q12797-6;Q9UHD9;Q9Y5U9	detection of chemical stimulus involved in sensory perception of bitter taste [GO:0001580];negative regulation of cysteine-type endopeptidase activity [GO:2000117]	cytoplasm [GO:0005737];extracellular space [GO:0005615];vesicle [GO:0031982]	cysteine-type endopeptidase inhibitor activity [GO:0004869];cytoplasm [GO:0005737];detection of chemical stimulus involved in sensory perception of bitter taste [GO:0001580];extracellular space [GO:0005615];negative regulation of cysteine-type endopeptidase activity [GO:2000117];vesicle [GO:0031982]	cysteine-type endopeptidase inhibitor activity [GO:0004869]	Cystatin family	0	0
Q13421-2	MSLN_HUMAN	MSLN	Isoform 3 of Mesothelin	630	68986	40	23	1	0.999	39	164	164	164	493084000	552927000	436037000	NaN	NaN	NaN	NaN	NaN	NaN	NaN	NaN	NaN	NaN	NaN	NaN	NaN	NaN	NaN	NaN	NaN	NaN	NaN	+	+	+	Homo sapiens (Human)	reviewed	3D-structure;Alternative splicing;Cell adhesion;Cell membrane;Cleavage on pair of basic residues;Direct protein sequencing;Disulfide bond;Glycoprotein;Golgi apparatus;GPI-anchor;Lipoprotein;Membrane;Phosphoprotein;Reference proteome;Secreted;Signal	Q92624	cell adhesion [GO:0007155];cell-matrix adhesion [GO:0007160];pancreas development [GO:0031016]	cell surface [GO:0009986];endoplasmic reticulum lumen [GO:0005788];extracellular region [GO:0005576];extracellular space [GO:0005615];Golgi apparatus [GO:0005794];membrane [GO:0016020];plasma membrane [GO:0005886]	cell adhesion [GO:0007155];cell surface [GO:0009986];cell-matrix adhesion [GO:0007160];endoplasmic reticulum lumen [GO:0005788];extracellular region [GO:0005576];extracellular space [GO:0005615];Golgi apparatus [GO:0005794];membrane [GO:0016020];pancreas development [GO:0031016];plasma membrane [GO:0005886]		Mesothelin family	1	1
P20061	TCO1_HUMAN	TCN1	Transcobalamin-1	433	48207	38	12	1	0.999	36	122	122	122	419832000	649567000	561807000	NaN	NaN	NaN	NaN	NaN	NaN	NaN	NaN	NaN	NaN	NaN	NaN	NaN	NaN	NaN	NaN	NaN	NaN	NaN		+	+	Homo sapiens (Human)	reviewed	3D-structure;Cobalt;Cobalt transport;Disulfide bond;Glycoprotein;Ion transport;Reference proteome;Secreted;Signal;Transport	Q8WXH2	cobalamin transport [GO:0015889];cobalt ion transport [GO:0006824]	extracellular region [GO:0005576];extracellular space [GO:0005615];specific granule lumen [GO:0035580];tertiary granule lumen [GO:1904724]	cobalamin binding [GO:0031419];cobalamin transport [GO:0015889];cobalt ion transport [GO:0006824];extracellular region [GO:0005576];extracellular space [GO:0005615];molecular sequestering activity [GO:0140313];specific granule lumen [GO:0035580];tertiary granule lumen [GO:1904724]	cobalamin binding [GO:0031419];molecular sequestering activity [GO:0140313]	Eukaryotic cobalamin transport proteins family	0	0
B9A064	IGLL5_HUMAN	IGLL5	Immunoglobulin lambda-like polypeptide 5	214	23063	9	7	1	0.999	35	60	60	277	80768400	276333000	451960000	NaN	NaN	NaN	NaN	NaN	NaN	NaN	NaN	NaN	NaN	NaN	NaN	NaN	NaN	NaN	NaN	NaN	NaN	NaN				Homo sapiens (Human)	reviewed	Alternative splicing;Disulfide bond;Immunoglobulin domain;Reference proteome;Secreted;Signal		B cell receptor signaling pathway [GO:0050853];complement activation, classical pathway [GO:0006958];defense response to bacterium [GO:0042742];innate immune response [GO:0045087];phagocytosis, engulfment [GO:0006911];phagocytosis, recognition [GO:0006910];positive regulation of B cell activation [GO:0050871]	external side of plasma membrane [GO:0009897];extracellular exosome [GO:0070062];immunoglobulin complex, circulating [GO:0042571]	antigen binding [GO:0003823];B cell receptor signaling pathway [GO:0050853];complement activation, classical pathway [GO:0006958];defense response to bacterium [GO:0042742];external side of plasma membrane [GO:0009897];extracellular exosome [GO:0070062];immunoglobulin complex, circulating [GO:0042571];immunoglobulin receptor binding [GO:0034987];innate immune response [GO:0045087];phagocytosis, e…	antigen binding [GO:0003823];immunoglobulin receptor binding [GO:0034987]		0	0
P01871	IGHM_HUMAN	IGHM	Immunoglobulin heavy constant mu	453	49440	37	32	1	0.999	35	142	142	142	180910000	436391000	365577000	NaN	NaN	NaN	NaN	NaN	NaN	NaN	NaN	NaN	NaN	NaN	NaN	NaN	NaN	NaN	NaN	NaN	NaN	NaN		+	+	Homo sapiens (Human)	reviewed	3D-structure;Adaptive immunity;Alternative splicing;Cell membrane;Direct protein sequencing;Disulfide bond;Glycoprotein;Immunity;Immunoglobulin;Immunoglobulin domain;Membrane;Reference proteome;Secreted;Transmembrane		adaptive immune response [GO:0002250];antibacterial humoral response [GO:0019731];B cell receptor signaling pathway [GO:0050853];complement activation, classical pathway [GO:0006958];defense response to bacterium [GO:0042742];defense response to Gram-negative bacterium [GO:0050829];innate immune response [GO:0045087];phagocytosis, engulfment [GO:0006911];phagocytosis, recognition [GO:0006910];pos…	blood microparticle [GO:0072562];cell surface [GO:0009986];external side of plasma membrane [GO:0009897];extracellular exosome [GO:0070062];extracellular space [GO:0005615];hexameric IgM immunoglobulin complex [GO:0071757];IgM immunoglobulin complex [GO:0071753];immunoglobulin complex, circulating [GO:0042571];pentameric IgM immunoglobulin complex [GO:0071756];plasma membrane [GO:0005886]	adaptive immune response [GO:0002250];antibacterial humoral response [GO:0019731];antigen binding [GO:0003823];B cell receptor signaling pathway [GO:0050853];blood microparticle [GO:0072562];cell surface [GO:0009986];complement activation, classical pathway [GO:0006958];defense response to bacterium [GO:0042742];defense response to Gram-negative bacterium [GO:0050829];external side of plasma memb…	antigen binding [GO:0003823]		0	0
P0DTE7	AMY1B_HUMAN	AMY1B	Alpha-amylase 1B	511	57768	35	24	1	0.999	34	65	0	65	5594170	1610920	832953000	NaN	NaN	NaN	NaN	NaN	NaN	NaN	NaN	NaN	NaN	NaN	NaN	NaN	NaN	NaN	NaN	NaN	NaN	NaN		+		Homo sapiens (Human)	reviewed	Calcium;Carbohydrate metabolism;Chloride;Disulfide bond;Glycoprotein;Glycosidase;Hydrolase;Metal-binding;Pyrrolidone carboxylic acid;Reference proteome;Secreted;Signal		oligosaccharide metabolic process [GO:0009311]	extracellular exosome [GO:0070062];extracellular space [GO:0005615]	alpha-amylase activity [GO:0004556];calcium ion binding [GO:0005509];chloride ion binding [GO:0031404];extracellular exosome [GO:0070062];extracellular space [GO:0005615];oligosaccharide metabolic process [GO:0009311]	alpha-amylase activity [GO:0004556];calcium ion binding [GO:0005509];chloride ion binding [GO:0031404]	Glycosyl hydrolase 13 family	0	0
P14735	IDE_HUMAN	IDE	Insulin-degrading enzyme	1019	117968	34	21	1	0.999	34	41	41	41	16348200	24661100	22363600	NaN	NaN	NaN	NaN	NaN	NaN	NaN	NaN	NaN	NaN	NaN	NaN	NaN	NaN	NaN	NaN	NaN	NaN	NaN				Homo sapiens (Human)	reviewed	3D-structure;Allosteric enzyme;Alternative splicing;ATP-binding;Cell membrane;Cytoplasm;Direct protein sequencing;Host cell receptor for virus entry;Host-virus interaction;Hydrolase;Membrane;Metal-binding;Metalloprotease;Nucleotide-binding;Protease;Receptor;Reference proteome;Secreted;Zinc	P01275;P01308;P05067;P10147;P10997;P14735-1;PRO_0000000093 [P05067];Q9J3M8	amyloid-beta clearance [GO:0097242];amyloid-beta clearance by cellular catabolic process [GO:0150094];amyloid-beta metabolic process [GO:0050435];antigen processing and presentation of endogenous peptide antigen via MHC class I [GO:0019885];bradykinin catabolic process [GO:0010815];determination of adult lifespan [GO:0008340];hormone catabolic process [GO:0042447];insulin catabolic process [GO:19…	basolateral plasma membrane [GO:0016323];cell surface [GO:0009986];cytoplasm [GO:0005737];cytosol [GO:0005829];external side of plasma membrane [GO:0009897];extracellular exosome [GO:0070062];extracellular space [GO:0005615];mitochondrion [GO:0005739];nucleus [GO:0005634];peroxisomal matrix [GO:0005782];peroxisome [GO:0005777]	amyloid-beta clearance [GO:0097242];amyloid-beta clearance by cellular catabolic process [GO:0150094];amyloid-beta metabolic process [GO:0050435];antigen processing and presentation of endogenous peptide antigen via MHC class I [GO:0019885];ATP binding [GO:0005524];basolateral plasma membrane [GO:0016323];bradykinin catabolic process [GO:0010815];cell surface [GO:0009986];cytoplasm [GO:0005737];c…	ATP binding [GO:0005524];endopeptidase activity [GO:0004175];identical protein binding [GO:0042802];insulin binding [GO:0043559];metalloendopeptidase activity [GO:0004222];peptide binding [GO:0042277];protein homodimerization activity [GO:0042803];ubiquitin-dependent protein binding [GO:0140036];virus receptor activity [GO:0001618];zinc ion binding [GO:0008270]	Peptidase M16 family	0	0
P55058	PLTP_HUMAN	PLTP	Phospholipid transfer protein	493	54739	33	13	1	0.999	32	107	107	107	124658000	81756400	158120000	NaN	NaN	NaN	NaN	NaN	NaN	NaN	NaN	NaN	NaN	NaN	NaN	NaN	NaN	NaN	NaN	NaN	NaN	NaN		+	+	Homo sapiens (Human)	reviewed	Alternative splicing;Direct protein sequencing;Disulfide bond;Glycoprotein;Lipid transport;Nucleus;Reference proteome;Secreted;Signal;Transport	Q96CV9	ceramide transport [GO:0035627];flagellated sperm motility [GO:0030317];glycolipid transport [GO:0046836];high-density lipoprotein particle remodeling [GO:0034375];lipid metabolic process [GO:0006629];lipid transport [GO:0006869];phospholipid transport [GO:0015914];positive regulation of cholesterol efflux [GO:0010875];vitamin E biosynthetic process [GO:0010189]	extracellular region [GO:0005576];extracellular space [GO:0005615];high-density lipoprotein particle [GO:0034364];nucleus [GO:0005634]	ceramide binding [GO:0097001];ceramide transfer activity [GO:0120017];ceramide transport [GO:0035627];cerebroside transfer activity [GO:0140340];cholesterol transfer activity [GO:0120020];diacylglyceride transfer activity [GO:0140337];diacylglycerol binding [GO:0019992];extracellular region [GO:0005576];extracellular space [GO:0005615];flagellated sperm motility [GO:0030317];glycolipid transport …	ceramide binding [GO:0097001];ceramide transfer activity [GO:0120017];cerebroside transfer activity [GO:0140340];cholesterol transfer activity [GO:0120020];diacylglyceride transfer activity [GO:0140337];diacylglycerol binding [GO:0019992];high-density lipoprotein particle binding [GO:0008035];low-density lipoprotein particle binding [GO:0030169];phosphatidic acid binding [GO:0070300];phosphatidic…	BPI/LBP family;BPI/LBP/Plunc superfamily	0	0
Q04695	K1C17_HUMAN	KRT17	Keratin, type I cytoskeletal 17	432	48106	4	4	1	0.999	31	5	5	42	NaN	NaN	NaN	NaN	NaN	NaN	NaN	NaN	NaN	NaN	NaN	NaN	NaN	NaN	NaN	NaN	NaN	NaN	NaN	NaN	NaN	NaN	+		+	Homo sapiens (Human)	reviewed	Coiled coil;Cytoplasm;Disease variant;Ectodermal dysplasia;Intermediate filament;Isopeptide bond;Keratin;Palmoplantar keratoderma;Phosphoprotein;Reference proteome;Ubl conjugation	P26641;Q15834;Q86WT6	epithelial cell differentiation [GO:0030855];hair follicle morphogenesis [GO:0031069];intermediate filament organization [GO:0045109];keratinization [GO:0031424];positive regulation of cell growth [GO:0030307];positive regulation of hair follicle development [GO:0051798];positive regulation of translation [GO:0045727]	cornified envelope [GO:0001533];cytoskeleton [GO:0005856];cytosol [GO:0005829];intermediate filament cytoskeleton [GO:0045111];keratin filament [GO:0045095]	cornified envelope [GO:0001533];cytoskeleton [GO:0005856];cytosol [GO:0005829];epithelial cell differentiation [GO:0030855];hair follicle morphogenesis [GO:0031069];intermediate filament cytoskeleton [GO:0045111];intermediate filament organization [GO:0045109];keratin filament [GO:0045095];keratinization [GO:0031424];positive regulation of cell growth [GO:0030307];positive regulation of hair foll…	structural molecule activity [GO:0005198]	Intermediate filament family	0	0
Q08554-2	DSC1_HUMAN	DSC1	Isoform 1B of Desmocollin-1	894	99987	31	10	1	0.999	31	55	55	55	21629900	NaN	NaN	NaN	NaN	NaN	NaN	NaN	NaN	NaN	NaN	NaN	NaN	NaN	NaN	NaN	NaN	NaN	NaN	NaN	NaN	NaN	+	+	+	Homo sapiens (Human)	reviewed	3D-structure;Alternative splicing;Calcium;Cell adhesion;Cell junction;Cell membrane;Cleavage on pair of basic residues;Direct protein sequencing;Glycoprotein;Membrane;Metal-binding;Phosphoprotein;Reference proteome;Repeat;Signal;Transmembrane;Transmembrane helix	Q02413	cell-cell adhesion [GO:0098609];homophilic cell adhesion via plasma membrane adhesion molecules [GO:0007156]	cell-cell junction [GO:0005911];cornified envelope [GO:0001533];desmosome [GO:0030057];extracellular exosome [GO:0070062];ficolin-1-rich granule membrane [GO:0101003];gap junction [GO:0005921];membrane [GO:0016020];plasma membrane [GO:0005886]	calcium ion binding [GO:0005509];cell-cell adhesion [GO:0098609];cell-cell junction [GO:0005911];cornified envelope [GO:0001533];desmosome [GO:0030057];extracellular exosome [GO:0070062];ficolin-1-rich granule membrane [GO:0101003];gap junction [GO:0005921];homophilic cell adhesion via plasma membrane adhesion molecules [GO:0007156];membrane [GO:0016020];plasma membrane [GO:0005886]	calcium ion binding [GO:0005509]		1	1
Q14515-2	SPRL1_HUMAN	SPARCL1	Isoform 2 of SPARC-like protein 1	664	75208	31	19	1	0.999	31	85	85	85	39355800	123272000	9070870	NaN	NaN	NaN	NaN	NaN	NaN	NaN	NaN	NaN	NaN	NaN	NaN	NaN	NaN	NaN	NaN	NaN	NaN	NaN	+	+	+	Homo sapiens (Human)	reviewed	3D-structure;Alternative splicing;Calcium;Disulfide bond;Extracellular matrix;Glycoprotein;Metal-binding;Phosphoprotein;Reference proteome;Secreted;Signal	Q99972	anatomical structure development [GO:0048856];signal transduction [GO:0007165];synaptic membrane adhesion [GO:0099560]	collagen-containing extracellular matrix [GO:0062023];endoplasmic reticulum lumen [GO:0005788];extracellular region [GO:0005576];extracellular space [GO:0005615];glutamatergic synapse [GO:0098978]	anatomical structure development [GO:0048856];calcium ion binding [GO:0005509];collagen binding [GO:0005518];collagen-containing extracellular matrix [GO:0062023];endoplasmic reticulum lumen [GO:0005788];extracellular matrix binding [GO:0050840];extracellular region [GO:0005576];extracellular space [GO:0005615];glutamatergic synapse [GO:0098978];signal transduction [GO:0007165];synaptic membrane …	calcium ion binding [GO:0005509];collagen binding [GO:0005518];extracellular matrix binding [GO:0050840]	SPARC family	0	1
Q5D862	FILA2_HUMAN	FLG2	Filaggrin-2	2391	248073	29	11	1	0.999	30	35	35	36	12172500	790887	1749660	NaN	NaN	NaN	NaN	NaN	NaN	NaN	NaN	NaN	NaN	NaN	NaN	NaN	NaN	NaN	NaN	NaN	NaN	NaN	+		+	Homo sapiens (Human)	reviewed	Calcium;Cytoplasm;Direct protein sequencing;Disease variant;Metal-binding;Phosphoprotein;Reference proteome;Repeat		cell adhesion [GO:0007155];epidermis morphogenesis [GO:0048730];establishment of skin barrier [GO:0061436]	cornified envelope [GO:0001533];cytoplasm [GO:0005737];extracellular region [GO:0005576];keratohyalin granule [GO:0036457];nucleus [GO:0005634];tertiary granule lumen [GO:1904724]	calcium ion binding [GO:0005509];cell adhesion [GO:0007155];cornified envelope [GO:0001533];cytoplasm [GO:0005737];epidermis morphogenesis [GO:0048730];establishment of skin barrier [GO:0061436];extracellular region [GO:0005576];keratohyalin granule [GO:0036457];nucleus [GO:0005634];structural molecule activity [GO:0005198];tertiary granule lumen [GO:1904724];transition metal ion binding [GO:0046…	calcium ion binding [GO:0005509];structural molecule activity [GO:0005198];transition metal ion binding [GO:0046914]	S-100 family;S100-fused protein family	0	0
P60709	ACTB_HUMAN	ACTB	Actin, cytoplasmic 1	375	41737	31	17	1	0.999	28	93	33	93	141189000	112725000	41242800	NaN	NaN	NaN	NaN	NaN	NaN	NaN	NaN	NaN	NaN	NaN	NaN	NaN	NaN	NaN	NaN	NaN	NaN	NaN			+	Homo sapiens (Human)	reviewed	3D-structure;Acetylation;ATP-binding;Cytoplasm;Cytoskeleton;Deafness;Direct protein sequencing;Disease variant;Dystonia;Hydrolase;Intellectual disability;Isopeptide bond;Methylation;Nucleotide-binding;Nucleus;Oxidation;Reference proteome;Ubl conjugation	O14950;P04626;P05067;P07737;P08413;P11142;P13569;P13693;P14598;P23528;P29474;P37802;P40123;P42858;P50402;P60709;P60981;P63104;P63261;P78317;P83110;Q08426;Q16543;Q549N0;Q7KZS0;Q8K4J6;Q8TCJ0-2;Q8WTR2;Q92636;Q96HA8;Q9BSI4;Q9UBQ0-2;Q9Y281	adherens junction assembly [GO:0034333];apical protein localization [GO:0045176];axonogenesis [GO:0007409];cell motility [GO:0048870];cellular response to cytochalasin B [GO:0072749];chromatin remodeling [GO:0006338];establishment or maintenance of cell polarity [GO:0007163];histone acetylation [GO:0016573];histone H2A acetylation [GO:0043968];histone H4 acetylation [GO:0043967];maintenance of bl…	actin cytoskeleton [GO:0015629];actin filament [GO:0005884];adherens junction [GO:0005912];apical junction complex [GO:0043296];axon [GO:0030424];bBAF complex [GO:0140092];blood microparticle [GO:0072562];brahma complex [GO:0035060];brush border [GO:0005903];calyx of Held [GO:0044305];cell-cell junction [GO:0005911];chromatin [GO:0000785];cortical cytoskeleton [GO:0030863];cytoplasm [GO:0005737];…	actin cytoskeleton [GO:0015629];actin filament [GO:0005884];adherens junction [GO:0005912];adherens junction assembly [GO:0034333];apical junction complex [GO:0043296];apical protein localization [GO:0045176];ATP binding [GO:0005524];axon [GO:0030424];axonogenesis [GO:0007409];bBAF complex [GO:0140092];blood microparticle [GO:0072562];brahma complex [GO:0035060];brush border [GO:0005903];calyx of…	ATP binding [GO:0005524];hydrolase activity [GO:0016787];identical protein binding [GO:0042802];kinesin binding [GO:0019894];nitric-oxide synthase binding [GO:0050998];protein kinase binding [GO:0019901];structural constituent of cytoskeleton [GO:0005200];structural constituent of postsynaptic actin cytoskeleton [GO:0098973];Tat protein binding [GO:0030957];tau protein binding [GO:0048156]	Actin family	1	2
Q02413	DSG1_HUMAN	DSG1	Desmoglein-1	1049	113748	28	5	1	0.999	28	37	37	37	NaN	NaN	NaN	NaN	NaN	NaN	NaN	NaN	NaN	NaN	NaN	NaN	NaN	NaN	NaN	NaN	NaN	NaN	NaN	NaN	NaN	NaN	+	+	+	Homo sapiens (Human)	reviewed	Alternative splicing;Calcium;Cell adhesion;Cell junction;Cell membrane;Cleavage on pair of basic residues;Cytoplasm;Glycoprotein;Hypotrichosis;Membrane;Metal-binding;Nucleus;Palmoplantar keratoderma;Phosphoprotein;Reference proteome;Repeat;Signal;Transmembrane;Transmembrane helix	P14923;P15924;Q08554;Q13835	calcium-dependent cell-cell adhesion via plasma membrane cell adhesion molecules [GO:0016339];cell-cell adhesion [GO:0098609];cell-cell junction assembly [GO:0007043];homophilic cell adhesion via plasma membrane adhesion molecules [GO:0007156];maternal process involved in female pregnancy [GO:0060135];protein stabilization [GO:0050821];response to progesterone [GO:0032570]	apical plasma membrane [GO:0016324];cornified envelope [GO:0001533];cytoplasm [GO:0005737];cytoplasmic side of plasma membrane [GO:0009898];cytosol [GO:0005829];desmosome [GO:0030057];ficolin-1-rich granule membrane [GO:0101003];lateral plasma membrane [GO:0016328];nucleus [GO:0005634];plasma membrane [GO:0005886]	apical plasma membrane [GO:0016324];calcium ion binding [GO:0005509];calcium-dependent cell-cell adhesion via plasma membrane cell adhesion molecules [GO:0016339];cell-cell adhesion [GO:0098609];cell-cell junction assembly [GO:0007043];cornified envelope [GO:0001533];cytoplasm [GO:0005737];cytoplasmic side of plasma membrane [GO:0009898];cytosol [GO:0005829];desmosome [GO:0030057];ficolin-1-rich …	calcium ion binding [GO:0005509];gamma-catenin binding [GO:0045295];toxic substance binding [GO:0015643]		1	0
Q8N1N4	K2C78_HUMAN	KRT78	Keratin, type II cytoskeletal 78	520	56866	20	11	1	0.999	28	27	27	48	NaN	NaN	NaN	NaN	NaN	NaN	NaN	NaN	NaN	NaN	NaN	NaN	NaN	NaN	NaN	NaN	NaN	NaN	NaN	NaN	NaN	NaN			+	Homo sapiens (Human)	reviewed	Alternative splicing;Coiled coil;Intermediate filament;Keratin;Reference proteome	O76011;O76013-2;P02533;P08727;P08779;P19012;Q14525;Q15323;Q6A163;Q7Z3Y8;Q7Z3Z0;Q92764;Q9BYV2;Q9NWQ9	intermediate filament organization [GO:0045109];keratinization [GO:0031424]	cytosol [GO:0005829];extracellular exosome [GO:0070062];extracellular space [GO:0005615];keratin filament [GO:0045095]	cytosol [GO:0005829];extracellular exosome [GO:0070062];extracellular space [GO:0005615];intermediate filament organization [GO:0045109];keratin filament [GO:0045095];keratinization [GO:0031424];structural constituent of skin epidermis [GO:0030280]	structural constituent of skin epidermis [GO:0030280]	Intermediate filament family	7	0
P01011	AACT_HUMAN	SERPINA3	Alpha-1-antichymotrypsin	423	47651	27	14	1	0.999	27	68	68	68	39799900	23927600	250177000	NaN	NaN	NaN	NaN	NaN	NaN	NaN	NaN	NaN	NaN	NaN	NaN	NaN	NaN	NaN	NaN	NaN	NaN	NaN		+	+	Homo sapiens (Human)	reviewed	3D-structure;Acute phase;Alternative splicing;Direct protein sequencing;Disease variant;Glycoprotein;Protease inhibitor;Reference proteome;Secreted;Serine protease inhibitor;Signal	P05067;P13473-2;P55212;Q96AX1;Q96KC8;Q9UBQ0-2;Q9UNE7;Q9Y371	acute-phase response [GO:0006953];inflammatory response [GO:0006954];maintenance of gastrointestinal epithelium [GO:0030277];negative regulation of endopeptidase activity [GO:0010951];regulation of lipid metabolic process [GO:0019216]	azurophil granule lumen [GO:0035578];blood microparticle [GO:0072562];collagen-containing extracellular matrix [GO:0062023];extracellular exosome [GO:0070062];extracellular region [GO:0005576];extracellular space [GO:0005615];nucleus [GO:0005634];platelet alpha granule lumen [GO:0031093];secretory granule lumen [GO:0034774]	acute-phase response [GO:0006953];azurophil granule lumen [GO:0035578];blood microparticle [GO:0072562];collagen-containing extracellular matrix [GO:0062023];DNA binding [GO:0003677];extracellular exosome [GO:0070062];extracellular region [GO:0005576];extracellular space [GO:0005615];inflammatory response [GO:0006954];maintenance of gastrointestinal epithelium [GO:0030277];negative regulation of …	DNA binding [GO:0003677];serine-type endopeptidase inhibitor activity [GO:0004867]	Serpin family	3	1
P01591	IGJ_HUMAN	JCHAIN	Immunoglobulin J chain	159	18099	28	18	1	0.999	27	201	201	201	5151220000	8547980000	14032900000	NaN	NaN	NaN	NaN	NaN	NaN	NaN	NaN	NaN	NaN	NaN	NaN	NaN	NaN	NaN	NaN	NaN	NaN	NaN		+		Homo sapiens (Human)	reviewed	3D-structure;Direct protein sequencing;Disulfide bond;Glycoprotein;Pyrrolidone carboxylic acid;Reference proteome;Secreted;Signal		adaptive immune response [GO:0002250];antibacterial humoral response [GO:0019731];glomerular filtration [GO:0003094];humoral immune response [GO:0006959];immune response [GO:0006955];innate immune response [GO:0045087];positive regulation of respiratory burst [GO:0060267];protein-containing complex assembly [GO:0065003];retina homeostasis [GO:0001895]	blood microparticle [GO:0072562];dimeric IgA immunoglobulin complex [GO:0071750];extracellular exosome [GO:0070062];extracellular region [GO:0005576];extracellular space [GO:0005615];monomeric IgA immunoglobulin complex [GO:0071748];pentameric IgM immunoglobulin complex [GO:0071756];secretory dimeric IgA immunoglobulin complex [GO:0071752];secretory IgA immunoglobulin complex [GO:0071751]	adaptive immune response [GO:0002250];antibacterial humoral response [GO:0019731];antigen binding [GO:0003823];blood microparticle [GO:0072562];dimeric IgA immunoglobulin complex [GO:0071750];extracellular exosome [GO:0070062];extracellular region [GO:0005576];extracellular space [GO:0005615];glomerular filtration [GO:0003094];humoral immune response [GO:0006959];IgA binding [GO:0019862];immune r…	antigen binding [GO:0003823];IgA binding [GO:0019862];immunoglobulin receptor binding [GO:0034987];protein homodimerization activity [GO:0042803];protein-macromolecule adaptor activity [GO:0030674]		0	1
P09228	CYTT_HUMAN	CST2	Cystatin-SA	141	16445	15	11	1	0.999	27	48	48	129	71704000	NaN	2118980000	NaN	NaN	NaN	NaN	NaN	NaN	NaN	NaN	NaN	NaN	NaN	NaN	NaN	NaN	NaN	NaN	NaN	NaN	NaN				Homo sapiens (Human)	reviewed	Direct protein sequencing;Disulfide bond;Protease inhibitor;Reference proteome;Secreted;Signal;Thiol protease inhibitor	A8MQ03;P07237;P0DPK4;P25788;Q07627;Q6UY14-3;Q7Z3S9;Q92624	detection of chemical stimulus involved in sensory perception of bitter taste [GO:0001580];negative regulation of cysteine-type endopeptidase activity [GO:2000117]	cytoplasm [GO:0005737];extracellular space [GO:0005615];vesicle [GO:0031982]	cysteine-type endopeptidase inhibitor activity [GO:0004869];cytoplasm [GO:0005737];detection of chemical stimulus involved in sensory perception of bitter taste [GO:0001580];extracellular space [GO:0005615];negative regulation of cysteine-type endopeptidase activity [GO:2000117];vesicle [GO:0031982]	cysteine-type endopeptidase inhibitor activity [GO:0004869]	Cystatin family	0	0
P58107	EPIPL_HUMAN	EPPK1	Epiplakin	5088	555658	25	11	1	0.999	27	26	26	29	962564	NaN	NaN	NaN	NaN	NaN	NaN	NaN	NaN	NaN	NaN	NaN	NaN	NaN	NaN	NaN	NaN	NaN	NaN	NaN	NaN	NaN	+		+	Homo sapiens (Human)	reviewed	Cell junction;Cell membrane;Cell projection;Coiled coil;Cytoplasm;Cytoskeleton;Direct protein sequencing;Disease variant;Membrane;Phosphoprotein;Reference proteome;Repeat;Tight junction	P42566	intermediate filament bundle assembly [GO:0045110];intermediate filament cytoskeleton organization [GO:0045104];intermediate filament organization [GO:0045109];negative regulation of cell migration [GO:0030336];negative regulation of epithelial cell proliferation [GO:0050680];negative regulation of keratinocyte migration [GO:0051548];negative regulation of keratinocyte proliferation [GO:0010839];…	apicolateral plasma membrane [GO:0016327];basolateral plasma membrane [GO:0016323];bicellular tight junction [GO:0005923];cell junction [GO:0030054];cell periphery [GO:0071944];cell projection [GO:0042995];cytoplasm [GO:0005737];cytoskeleton [GO:0005856];hemidesmosome [GO:0030056];intermediate filament cytoskeleton [GO:0045111];keratin filament [GO:0045095];membrane [GO:0016020];perinucleolar com…	apicolateral plasma membrane [GO:0016327];basolateral plasma membrane [GO:0016323];bicellular tight junction [GO:0005923];cell junction [GO:0030054];cell periphery [GO:0071944];cell projection [GO:0042995];cytoplasm [GO:0005737];cytoskeleton [GO:0005856];hemidesmosome [GO:0030056];intermediate filament binding [GO:0019215];intermediate filament bundle assembly [GO:0045110];intermediate filament c…	intermediate filament binding [GO:0019215];keratin filament binding [GO:1990254];RNA binding [GO:0003723];structural molecule activity [GO:0005198]	Plakin or cytolinker family	1	0
Q9GZZ8	LACRT_HUMAN	LACRT	Extracellular glycoprotein lacritin	138	14246	29	16	1	0.999	27	299	259	299	1158710000	2391660000	7852570000	NaN	NaN	NaN	NaN	NaN	NaN	NaN	NaN	NaN	NaN	NaN	NaN	NaN	NaN	NaN	NaN	NaN	NaN	NaN		+		Homo sapiens (Human)	reviewed	Direct protein sequencing;Glycoprotein;Reference proteome;Secreted;Signal		calcineurin-NFAT signaling cascade [GO:0033173];calcium-mediated signaling [GO:0019722];defense response to bacterium [GO:0042742];epithelial structure maintenance [GO:0010669];negative regulation of apoptotic process [GO:0043066];negative regulation of lipopolysaccharide-mediated signaling pathway [GO:0031665];positive regulation of calcineurin-NFAT signaling cascade [GO:0070886];positive regula…	extracellular region [GO:0005576];extracellular space [GO:0005615];secretory granule [GO:0030141]	calcineurin-NFAT signaling cascade [GO:0033173];calcium-mediated signaling [GO:0019722];collagen binding [GO:0005518];defense response to bacterium [GO:0042742];epithelial structure maintenance [GO:0010669];extracellular region [GO:0005576];extracellular space [GO:0005615];fibronectin binding [GO:0001968];growth factor activity [GO:0008083];laminin-1 binding [GO:0043237];negative regulation of ap…	collagen binding [GO:0005518];fibronectin binding [GO:0001968];growth factor activity [GO:0008083];laminin-1 binding [GO:0043237];protein N-terminus binding [GO:0047485]		1	3
E9PHZ5	E9PHZ5_HUMAN	CTSB	Cathepsin B	371	41296	29	15	1	0.999	27	83	83	83	90338200	64717700	51130300	NaN	NaN	NaN	NaN	NaN	NaN	NaN	NaN	NaN	NaN	NaN	NaN	NaN	NaN	NaN	NaN	NaN	NaN	NaN				Homo sapiens (Human)	unreviewed	Hydrolase;Lysosome;Protease;Proteomics identification;Reference proteome;Signal;Thiol protease		proteolysis [GO:0006508];regulation of catalytic activity [GO:0050790]	apical plasma membrane [GO:0016324];lysosome [GO:0005764]	apical plasma membrane [GO:0016324];cysteine-type endopeptidase activity [GO:0004197];lysosome [GO:0005764];proteolysis [GO:0006508];regulation of catalytic activity [GO:0050790]	cysteine-type endopeptidase activity [GO:0004197]	Peptidase C1 family	0	0
P14923	PLAK_HUMAN	JUP	Junction plakoglobin	745	81745	26	14	1	0.999	26	46	46	46	NaN	NaN	NaN	NaN	NaN	NaN	NaN	NaN	NaN	NaN	NaN	NaN	NaN	NaN	NaN	NaN	NaN	NaN	NaN	NaN	NaN	NaN	+	+	+	Homo sapiens (Human)	reviewed	3D-structure;Acetylation;Cardiomyopathy;Cell adhesion;Cell junction;Cytoplasm;Cytoskeleton;Direct protein sequencing;Disease variant;Glycoprotein;Membrane;Palmoplantar keratoderma;Phosphoprotein;Reference proteome;Repeat	A0A0S2Z4M1;O15169;P00533;P0CG20;P16284;P19022;P23327;P25054;P26196;Q02413;Q14192;Q96HA8;Q9NQB0-10;Q9NSA3;Q9UHP6;Q9UI47-2	bundle of His cell-Purkinje myocyte adhesion involved in cell communication [GO:0086073];canonical Wnt signaling pathway [GO:0060070];cell migration [GO:0016477];cell-cell adhesion [GO:0098609];cellular response to indole-3-methanol [GO:0071681];desmosome assembly [GO:0002159];detection of mechanical stimulus [GO:0050982];endothelial cell-cell adhesion [GO:0071603];negative regulation of blood ve…	actin cytoskeleton [GO:0015629];adherens junction [GO:0005912];apicolateral plasma membrane [GO:0016327];catenin complex [GO:0016342];cell-cell junction [GO:0005911];cornified envelope [GO:0001533];cytoplasm [GO:0005737];cytoplasmic side of plasma membrane [GO:0009898];cytoskeleton [GO:0005856];cytosol [GO:0005829];desmosome [GO:0030057];extracellular exosome [GO:0070062];extracellular region [GO…	actin cytoskeleton [GO:0015629];adherens junction [GO:0005912];alpha-catenin binding [GO:0045294];apicolateral plasma membrane [GO:0016327];bundle of His cell-Purkinje myocyte adhesion involved in cell communication [GO:0086073];cadherin binding [GO:0045296];canonical Wnt signaling pathway [GO:0060070];catenin complex [GO:0016342];cell adhesion molecule binding [GO:0050839];cell adhesive protein …	alpha-catenin binding [GO:0045294];cadherin binding [GO:0045296];cell adhesion molecule binding [GO:0050839];cell adhesive protein binding involved in bundle of His cell-Purkinje myocyte communication [GO:0086083];cytoskeletal protein-membrane anchor activity [GO:0106006];DNA-binding transcription factor binding [GO:0140297];protein homodimerization activity [GO:0042803];protein phosphatase bindi…	Beta-catenin family	0	2
Q8N474	SFRP1_HUMAN	SFRP1	Secreted frizzled-related protein 1	314	35386	28	13	1	0.999	26	99	99	99	40933600	150572000	89010100	NaN	NaN	NaN	NaN	NaN	NaN	NaN	NaN	NaN	NaN	NaN	NaN	NaN	NaN	NaN	NaN	NaN	NaN	NaN		+		Homo sapiens (Human)	reviewed	Developmental protein;Differentiation;Direct protein sequencing;Disulfide bond;Glycoprotein;Reference proteome;Secreted;Signal;Wnt signaling pathway	O60353;Q8N661	BMP signaling pathway [GO:0030509];bone trabecula formation [GO:0060346];canonical Wnt signaling pathway [GO:0060070];cellular response to BMP stimulus [GO:0071773];cellular response to estradiol stimulus [GO:0071392];cellular response to estrogen stimulus [GO:0071391];cellular response to fibroblast growth factor stimulus [GO:0044344];cellular response to growth factor stimulus [GO:0071363];cell…	cell surface [GO:0009986];collagen-containing extracellular matrix [GO:0062023];cytosol [GO:0005829];extracellular exosome [GO:0070062];extracellular region [GO:0005576];extracellular space [GO:0005615];plasma membrane [GO:0005886]	BMP signaling pathway [GO:0030509];bone trabecula formation [GO:0060346];canonical Wnt signaling pathway [GO:0060070];cell surface [GO:0009986];cellular response to BMP stimulus [GO:0071773];cellular response to estradiol stimulus [GO:0071392];cellular response to estrogen stimulus [GO:0071391];cellular response to fibroblast growth factor stimulus [GO:0044344];cellular response to growth factor …	cysteine-type endopeptidase activity [GO:0004197];frizzled binding [GO:0005109];heparin binding [GO:0008201];identical protein binding [GO:0042802];Wnt-protein binding [GO:0017147]	Secreted frizzled-related protein (sFRP) family	0	0
Q92743	HTRA1_HUMAN	HTRA1	Serine protease HTRA1	480	51287	27	14	1	0.999	26	51	51	51	13528600	NaN	11985400	NaN	NaN	NaN	NaN	NaN	NaN	NaN	NaN	NaN	NaN	NaN	NaN	NaN	NaN	NaN	NaN	NaN	NaN	NaN			+	Homo sapiens (Human)	reviewed	3D-structure;Age-related macular degeneration;Cell membrane;Cytoplasm;Direct protein sequencing;Disease variant;Disulfide bond;Growth factor binding;Hydrolase;Membrane;Protease;Reference proteome;Secreted;Serine protease;Signal	P10636-8;P14174;P83105;PRO_0000035842 [P07996];Q92743	chorionic trophoblast cell differentiation [GO:0060718];dentinogenesis [GO:0097187];negative regulation of BMP signaling pathway [GO:0030514];negative regulation of defense response to virus [GO:0050687];negative regulation of transforming growth factor beta receptor signaling pathway [GO:0030512];placenta development [GO:0001890];positive regulation of apoptotic process [GO:0043065];positive reg…	collagen-containing extracellular matrix [GO:0062023];cytosol [GO:0005829];extracellular exosome [GO:0070062];extracellular region [GO:0005576];extracellular space [GO:0005615];plasma membrane [GO:0005886]	chorionic trophoblast cell differentiation [GO:0060718];collagen-containing extracellular matrix [GO:0062023];cytosol [GO:0005829];dentinogenesis [GO:0097187];extracellular exosome [GO:0070062];extracellular region [GO:0005576];extracellular space [GO:0005615];growth factor binding [GO:0019838];identical protein binding [GO:0042802];metalloendopeptidase activity [GO:0004222];molecular function ac…	growth factor binding [GO:0019838];identical protein binding [GO:0042802];metalloendopeptidase activity [GO:0004222];molecular function activator activity [GO:0140677];serine-type endopeptidase activity [GO:0004252];serine-type peptidase activity [GO:0008236]	Peptidase S1C family	0	0
P07339	CATD_HUMAN	CTSD	Cathepsin D	412	44552	27	15	1	0.999	25	85	84	85	58185900	37235600	22092300	NaN	NaN	NaN	NaN	NaN	NaN	NaN	NaN	NaN	NaN	NaN	NaN	NaN	NaN	NaN	NaN	NaN	NaN	NaN		+	+	Homo sapiens (Human)	reviewed	3D-structure;Alzheimer disease;Aspartyl protease;Direct protein sequencing;Disease variant;Disulfide bond;Glycoprotein;Hydrolase;Lysosome;Neurodegeneration;Neuronal ceroid lipofuscinosis;Protease;Reference proteome;Secreted;Signal;Zymogen	I6L9I8;O00308;O15130-2;P05067;P09565;P28347-2;P28799;P45880;P68431;PRO_0000012695 [P28799];PRO_0000012696 [P28799];PRO_0000012697 [P28799];PRO_0000012698 [P28799];PRO_0000012699 [P28799];PRO_0000012700 [P28799];PRO_0000012701 [P28799];Q12756;Q15007-2;Q5TA79;Q5W0Z9-4;Q6ZNH5;Q7Z602;Q86VF5-3;Q8NBJ7;Q96LB9;Q9BQG1;Q9C004;Q9H6S3;Q9P1A6-3;Q9Y6F6-3	antigen processing and presentation of exogenous peptide antigen via MHC class II [GO:0019886];autophagosome assembly [GO:0000045];insulin catabolic process [GO:1901143];insulin receptor recycling [GO:0038020];lipoprotein catabolic process [GO:0042159];positive regulation of apoptotic process [GO:0043065];positive regulation of cysteine-type endopeptidase activity involved in apoptotic process [G…	collagen-containing extracellular matrix [GO:0062023];endosome lumen [GO:0031904];endosome membrane [GO:0010008];extracellular exosome [GO:0070062];extracellular region [GO:0005576];extracellular space [GO:0005615];ficolin-1-rich granule lumen [GO:1904813];lysosomal lumen [GO:0043202];lysosomal membrane [GO:0005765];lysosome [GO:0005764];melanosome [GO:0042470];membrane raft [GO:0045121];specific…	antigen processing and presentation of exogenous peptide antigen via MHC class II [GO:0019886];aspartic-type endopeptidase activity [GO:0004190];aspartic-type peptidase activity [GO:0070001];autophagosome assembly [GO:0000045];collagen-containing extracellular matrix [GO:0062023];cysteine-type endopeptidase activity [GO:0004197];endosome lumen [GO:0031904];endosome membrane [GO:0010008];extracell…	aspartic-type endopeptidase activity [GO:0004190];aspartic-type peptidase activity [GO:0070001];cysteine-type endopeptidase activity [GO:0004197];peptidase activity [GO:0008233]	Peptidase A1 family	0	0
Q02818	NUCB1_HUMAN	NUCB1	Nucleobindin-1	461	53879	23	22	1	0.999	25	54	54	55	24608300	69770000	26688500	NaN	NaN	NaN	NaN	NaN	NaN	NaN	NaN	NaN	NaN	NaN	NaN	NaN	NaN	NaN	NaN	NaN	NaN	NaN	+		+	Homo sapiens (Human)	reviewed	3D-structure;Calcium;Coiled coil;Cytoplasm;DNA-binding;Glycoprotein;Golgi apparatus;Guanine-nucleotide releasing factor;Membrane;Metal-binding;Phosphoprotein;Reference proteome;Repeat;Secreted;Signal	P05067;PRO_0000045603 [Q99IB8]	small GTPase mediated signal transduction [GO:0007264]	endoplasmic reticulum lumen [GO:0005788];endoplasmic reticulum-Golgi intermediate compartment [GO:0005793];extracellular exosome [GO:0070062];extracellular space [GO:0005615];Golgi apparatus [GO:0005794];membrane [GO:0016020]	calcium ion binding [GO:0005509];DNA binding [GO:0003677];endoplasmic reticulum lumen [GO:0005788];endoplasmic reticulum-Golgi intermediate compartment [GO:0005793];extracellular exosome [GO:0070062];extracellular space [GO:0005615];Golgi apparatus [GO:0005794];G-protein alpha-subunit binding [GO:0001965];guanyl-nucleotide exchange factor activity [GO:0005085];membrane [GO:0016020];small GTPase m…	calcium ion binding [GO:0005509];DNA binding [GO:0003677];G-protein alpha-subunit binding [GO:0001965];guanyl-nucleotide exchange factor activity [GO:0005085]	Nucleobindin family	0	0
O75556	SG2A1_HUMAN	SCGB2A1	Mammaglobin-B	95	10884	34	22	1	0.999	24	215	215	215	7297330000	12375400000	9531900000	NaN	NaN	NaN	NaN	NaN	NaN	NaN	NaN	NaN	NaN	NaN	NaN	NaN	NaN	NaN	NaN	NaN	NaN	NaN		+		Homo sapiens (Human)	reviewed	Direct protein sequencing;Glycoprotein;Reference proteome;Secreted;Signal		androgen receptor signaling pathway [GO:0030521]	extracellular space [GO:0005615]	androgen receptor signaling pathway [GO:0030521];extracellular space [GO:0005615]		Lipophilin subfamily;Secretoglobin family	3	2
P07602-2	SAP_HUMAN	PSAP	Isoform Sap-mu-6 of Prosaposin	524	58113	24	14	1	0.999	24	83	83	83	59303000	182022000	129952000	NaN	NaN	NaN	NaN	NaN	NaN	NaN	NaN	NaN	NaN	NaN	NaN	NaN	NaN	NaN	NaN	NaN	NaN	NaN		+	+	Homo sapiens (Human)	reviewed	3D-structure;Alternative splicing;Direct protein sequencing;Disease variant;Disulfide bond;Gangliosidosis;Gaucher disease;Glycoprotein;Leukodystrophy;Lipid metabolism;Lysosome;Metachromatic leukodystrophy;Neurodegeneration;Parkinson disease;Parkinsonism;Reference proteome;Repeat;Secreted;Signal;Sphingolipid metabolism	O96006;P05067;P07602-1;P07948;P28799;P31944;P48730-2;P50542-3;P55072;Q92624	adenylate cyclase-inhibiting G protein-coupled receptor signaling pathway [GO:0007193];epithelial cell differentiation involved in prostate gland development [GO:0060742];ganglioside GM1 transport to membrane [GO:1905572];lysosomal transport [GO:0007041];positive regulation of beta-galactosidase activity [GO:1903771];prostate gland growth [GO:0060736];regulation of autophagy [GO:0010506];regulati…	azurophil granule membrane [GO:0035577];collagen-containing extracellular matrix [GO:0062023];extracellular exosome [GO:0070062];extracellular region [GO:0005576];extracellular space [GO:0005615];intracellular membrane-bounded organelle [GO:0043231];late endosome [GO:0005770];lysosomal lumen [GO:0043202];lysosomal membrane [GO:0005765];lysosome [GO:0005764];plasma membrane [GO:0005886]	adenylate cyclase-inhibiting G protein-coupled receptor signaling pathway [GO:0007193];azurophil granule membrane [GO:0035577];collagen-containing extracellular matrix [GO:0062023];enzyme activator activity [GO:0008047];epithelial cell differentiation involved in prostate gland development [GO:0060742];extracellular exosome [GO:0070062];extracellular region [GO:0005576];extracellular space [GO:00…	enzyme activator activity [GO:0008047];ganglioside GM1 binding [GO:1905573];ganglioside GM2 binding [GO:1905574];ganglioside GM3 binding [GO:1905575];ganglioside GP1c binding [GO:1905577];ganglioside GT1b binding [GO:1905576];identical protein binding [GO:0042802];phospholipid binding [GO:0005543];protease binding [GO:0002020];protein homodimerization activity [GO:0042803];scaffold protein bindin…		0	0
P08571	CD14_HUMAN	CD14	Monocyte differentiation antigen CD14	375	40076	24	12	1	0.999	24	47	47	47	8223650	25923600	NaN	NaN	NaN	NaN	NaN	NaN	NaN	NaN	NaN	NaN	NaN	NaN	NaN	NaN	NaN	NaN	NaN	NaN	NaN	NaN		+	+	Homo sapiens (Human)	reviewed	3D-structure;Cell membrane;Direct protein sequencing;Disulfide bond;Glycoprotein;Golgi apparatus;GPI-anchor;Immunity;Inflammatory response;Innate immunity;Leucine-rich repeat;Lipoprotein;Membrane;Reference proteome;Repeat;Secreted;Signal	Q12841	apoptotic process [GO:0006915];cell surface receptor signaling pathway [GO:0007166];cellular response to diacyl bacterial lipopeptide [GO:0071726];cellular response to lipopolysaccharide [GO:0071222];cellular response to lipoteichoic acid [GO:0071223];cellular response to molecule of bacterial origin [GO:0071219];cellular response to triacyl bacterial lipopeptide [GO:0071727];inflammatory respons…	endosome membrane [GO:0010008];external side of plasma membrane [GO:0009897];extracellular exosome [GO:0070062];extracellular region [GO:0005576];extracellular space [GO:0005615];Golgi apparatus [GO:0005794];lipopolysaccharide receptor complex [GO:0046696];membrane raft [GO:0045121];plasma membrane [GO:0005886];secretory granule membrane [GO:0030667]	apoptotic process [GO:0006915];cell surface receptor signaling pathway [GO:0007166];cellular response to diacyl bacterial lipopeptide [GO:0071726];cellular response to lipopolysaccharide [GO:0071222];cellular response to lipoteichoic acid [GO:0071223];cellular response to molecule of bacterial origin [GO:0071219];cellular response to triacyl bacterial lipopeptide [GO:0071727];endosome membrane [G…	lipopeptide binding [GO:0071723];lipopolysaccharide binding [GO:0001530];lipoteichoic acid binding [GO:0070891];opsonin receptor activity [GO:0001847];peptidoglycan immune receptor activity [GO:0016019]		0	0
P80188	NGAL_HUMAN	LCN2	Neutrophil gelatinase-associated lipocalin	198	22588	24	9	1	0.999	24	65	65	65	14861000	43327900	131240000	NaN	NaN	NaN	NaN	NaN	NaN	NaN	NaN	NaN	NaN	NaN	NaN	NaN	NaN	NaN	NaN	NaN	NaN	NaN		+		Homo sapiens (Human)	reviewed	3D-structure;Alternative splicing;Apoptosis;Cytoplasmic vesicle;Direct protein sequencing;Disulfide bond;Glycoprotein;Immunity;Innate immunity;Ion transport;Iron;Iron transport;Pyrrolidone carboxylic acid;Reference proteome;Secreted;Signal;Transport	A0A1U9X8X8;B3EWG5;O14595;O43715;O43765;O60895;O96006;P07237;P13667;P15692-12;P20396;P24863;P49069;P49419-2;P54646;P57075-2;P60059;P80188;Q08426;Q12797-6;Q12837;Q13049;Q13526;Q14119;Q17RF5;Q5TA76;Q5W5X9-3;Q6ISS4;Q6NZ36-4;Q7Z4H3;Q86Y79;Q8IXL7-2;Q8IYX1;Q8WXI3;Q969H8;Q969M7;Q969S2;Q96EQ0;Q96FA3;Q96JG8;Q96LC9;Q99757;Q99816;Q9BWG6;Q9BXY8;Q9H0D6;Q9H1P6;Q9H6B4;Q9NRD5;Q9NXW9;Q9UGP5-2;Q9UHD9;Q9UIQ6-2;Q9UKJ…	apoptotic process [GO:0006915];defense response to bacterium [GO:0042742];innate immune response [GO:0045087];positive regulation of cold-induced thermogenesis [GO:0120162];sequestering of iron ion [GO:0097577];siderophore transport [GO:0015891]	extracellular exosome [GO:0070062];extracellular region [GO:0005576];extracellular space [GO:0005615];specific granule lumen [GO:0035580]	apoptotic process [GO:0006915];defense response to bacterium [GO:0042742];enterobactin binding [GO:1903981];extracellular exosome [GO:0070062];extracellular region [GO:0005576];extracellular space [GO:0005615];identical protein binding [GO:0042802];innate immune response [GO:0045087];iron ion binding [GO:0005506];positive regulation of cold-induced thermogenesis [GO:0120162];sequestering of iron …	enterobactin binding [GO:1903981];identical protein binding [GO:0042802];iron ion binding [GO:0005506];small molecule binding [GO:0036094]	Calycin superfamily;Lipocalin family	0	0
O95968	SG1D1_HUMAN	SCGB1D1	Secretoglobin family 1D member 1	90	9898	27	16	1	0.999	23	196	196	196	7383430000	8839900000	7131440000	NaN	NaN	NaN	NaN	NaN	NaN	NaN	NaN	NaN	NaN	NaN	NaN	NaN	NaN	NaN	NaN	NaN	NaN	NaN				Homo sapiens (Human)	reviewed	Direct protein sequencing;Reference proteome;Secreted;Signal	O15552;P35372-10;Q5JX71;Q96BA8;Q9H2H9;Q9H9P2		extracellular space [GO:0005615]	extracellular space [GO:0005615]		Lipophilin subfamily;Secretoglobin family	2	2
P19012	K1C15_HUMAN	KRT15	Keratin, type I cytoskeletal 15	456	49212	3	3	1	0.999	23	4	2	35	5277830	748767	NaN	NaN	NaN	NaN	NaN	NaN	NaN	NaN	NaN	NaN	NaN	NaN	NaN	NaN	NaN	NaN	NaN	NaN	NaN	NaN	+		+	Homo sapiens (Human)	reviewed	Alternative splicing;Coiled coil;Intermediate filament;Isopeptide bond;Keratin;Phosphoprotein;Reference proteome;Ubl conjugation	A0A0S2Z4G9;A0A0S2Z5X4;A2BDD9;I6L9F6;O00459;O14964;O43482;O43790;O60220;O60341;O60941-5;O75604;O75771;O95295;O95678;O95983;O95995;P00540;P02538;P04259;P04264;P05787;P07196;P10606;P13647;P14079;P14136;P17661;P19013;P20618;P24863;P25786;P25791;P35900;P35908;P40222;P48047;P48668;P53365;P61968;P78385;P78386;Q02930-3;Q05D60;Q07002;Q08117;Q0IIN1;Q0P5Q0;Q14533;Q14CN4;Q16512;Q3SY84;Q4VCS5-2;Q53FD0;Q53FD0-…	epidermis development [GO:0008544];epithelial cell differentiation [GO:0030855];intermediate filament organization [GO:0045109]	cytoskeleton [GO:0005856];cytosol [GO:0005829];extracellular exosome [GO:0070062];intermediate filament [GO:0005882];nucleus [GO:0005634]	cytoskeleton [GO:0005856];cytosol [GO:0005829];epidermis development [GO:0008544];epithelial cell differentiation [GO:0030855];extracellular exosome [GO:0070062];intermediate filament [GO:0005882];intermediate filament organization [GO:0045109];nucleus [GO:0005634];scaffold protein binding [GO:0097110];structural constituent of cytoskeleton [GO:0005200]	scaffold protein binding [GO:0097110];structural constituent of cytoskeleton [GO:0005200]	Intermediate filament family	0	0
Q5T749	KPRP_HUMAN	KPRP	Keratinocyte proline-rich protein	579	64136	23	15	1	0.999	23	36	36	36	NaN	NaN	NaN	NaN	NaN	NaN	NaN	NaN	NaN	NaN	NaN	NaN	NaN	NaN	NaN	NaN	NaN	NaN	NaN	NaN	NaN	NaN	+		+	Homo sapiens (Human)	reviewed	Cytoplasm;Phosphoprotein;Reference proteome	A0A0C3SFZ9;A0A384ME25;A2BDE7;A6H8Z2;A8MQ03;A8MV65-2;O15211;O15496;O43559;O43609;O43610;O43639;O60336;O75716;O75791;O76003;P08631-2;P09619;P0DPK4;P10745;P16144-2;P23141-3;P25791-3;P26371;P27658;P31273;P32242;P35070;P40692;P48059-3;P48146;P49639;P51800-3;P52597;P57075-2;P60228;P60328;P60410;P61024;Q02930-3;Q12837;Q13214-2;Q13627;Q13643;Q14192;Q15654;Q16348;Q2TAC2-2;Q2TAL6;Q3LHN2;Q3LI64;Q3LI66;Q3LI7…		cytoplasm [GO:0005737];extracellular exosome [GO:0070062]	cytoplasm [GO:0005737];extracellular exosome [GO:0070062]			0	0
P01619	KV320_HUMAN	IGKV3-20	Immunoglobulin kappa variable 3-20	116	12557	22	5	1	0.999	22	105	58	105	209838000	681339000	918926000	NaN	NaN	NaN	NaN	NaN	NaN	NaN	NaN	NaN	NaN	NaN	NaN	NaN	NaN	NaN	NaN	NaN	NaN	NaN				Homo sapiens (Human)	reviewed	3D-structure;Adaptive immunity;Cell membrane;Direct protein sequencing;Disulfide bond;Immunity;Immunoglobulin;Immunoglobulin domain;Membrane;Reference proteome;Secreted;Signal		adaptive immune response [GO:0002250];antibacterial humoral response [GO:0019731];glomerular filtration [GO:0003094];immune response [GO:0006955]	blood microparticle [GO:0072562];extracellular exosome [GO:0070062];extracellular region [GO:0005576];extracellular space [GO:0005615];monomeric IgA immunoglobulin complex [GO:0071748];pentameric IgM immunoglobulin complex [GO:0071756];plasma membrane [GO:0005886];secretory IgA immunoglobulin complex [GO:0071751]	adaptive immune response [GO:0002250];antibacterial humoral response [GO:0019731];antigen binding [GO:0003823];blood microparticle [GO:0072562];extracellular exosome [GO:0070062];extracellular region [GO:0005576];extracellular space [GO:0005615];glomerular filtration [GO:0003094];immune response [GO:0006955];monomeric IgA immunoglobulin complex [GO:0071748];pentameric IgM immunoglobulin complex […	antigen binding [GO:0003823]		0	0
P47929	LEG7_HUMAN	LGALS7B	Galectin-7	136	15075	22	8	1	0.999	22	40	40	40	NaN	NaN	624679	NaN	NaN	NaN	NaN	NaN	NaN	NaN	NaN	NaN	NaN	NaN	NaN	NaN	NaN	NaN	NaN	NaN	NaN	NaN				Homo sapiens (Human)	reviewed	3D-structure;Apoptosis;Cytoplasm;Direct protein sequencing;Lectin;Nucleus;Reference proteome;Secreted	O43548;P0DTC2;P17066;Q04837;Q15750;Q8IY57-5;Q96D03;Q9Y333	apoptotic process [GO:0006915];heterophilic cell-cell adhesion via plasma membrane cell adhesion molecules [GO:0007157];negative regulation of CD4-positive, alpha-beta T cell proliferation [GO:2000562];negative regulation of type II interferon production [GO:0032689];positive regulation of gene expression [GO:0010628]	cytosol [GO:0005829];extracellular exosome [GO:0070062];extracellular space [GO:0005615];nucleus [GO:0005634]	apoptotic process [GO:0006915];carbohydrate binding [GO:0030246];cytosol [GO:0005829];extracellular exosome [GO:0070062];extracellular space [GO:0005615];galactoside binding [GO:0016936];heterophilic cell-cell adhesion via plasma membrane cell adhesion molecules [GO:0007157];negative regulation of CD4-positive, alpha-beta T cell proliferation [GO:2000562];negative regulation of type II interferon…	carbohydrate binding [GO:0030246];galactoside binding [GO:0016936]		0	0
Q13217	DNJC3_HUMAN	DNAJC3	DnaJ homolog subfamily C member 3	504	57580	22	14	1	0.999	22	40	40	40	16494500	28041600	39664700	NaN	NaN	NaN	NaN	NaN	NaN	NaN	NaN	NaN	NaN	NaN	NaN	NaN	NaN	NaN	NaN	NaN	NaN	NaN	+			Homo sapiens (Human)	reviewed	3D-structure;Antiviral defense;Chaperone;Deafness;Diabetes mellitus;Disulfide bond;Endoplasmic reticulum;Neurodegeneration;Neuropathy;Phosphoprotein;Reference proteome;Repeat;Repressor;Signal;Stress response;TPR repeat;Translation regulation;Unfolded protein response		cellular response to cold [GO:0070417];defense response to virus [GO:0051607];negative regulation of apoptotic process [GO:0043066];negative regulation of endoplasmic reticulum stress-induced eIF2 alpha phosphorylation [GO:1903912];positive regulation of translation initiation in response to endoplasmic reticulum stress [GO:0036494];protein folding in endoplasmic reticulum [GO:0034975];proteolysi…	azurophil granule lumen [GO:0035578];cytoplasm [GO:0005737];cytosol [GO:0005829];endoplasmic reticulum [GO:0005783];endoplasmic reticulum lumen [GO:0005788];extracellular exosome [GO:0070062];extracellular region [GO:0005576];extracellular vesicle [GO:1903561];membrane [GO:0016020];smooth endoplasmic reticulum [GO:0005790]	azurophil granule lumen [GO:0035578];cellular response to cold [GO:0070417];chaperone binding [GO:0051087];cytoplasm [GO:0005737];cytosol [GO:0005829];defense response to virus [GO:0051607];endoplasmic reticulum [GO:0005783];endoplasmic reticulum lumen [GO:0005788];extracellular exosome [GO:0070062];extracellular region [GO:0005576];extracellular vesicle [GO:1903561];membrane [GO:0016020];misfold…	chaperone binding [GO:0051087];misfolded protein binding [GO:0051787];protein kinase binding [GO:0019901];protein kinase inhibitor activity [GO:0004860]		0	0
A0A0B4J1X5	HV374_HUMAN	IGHV3-74	Immunoglobulin heavy variable 3-74	117	12840	4	3	1	0.999	21	7	7	152	NaN	23603300	15562000	NaN	NaN	NaN	NaN	NaN	NaN	NaN	NaN	NaN	NaN	NaN	NaN	NaN	NaN	NaN	NaN	NaN	NaN	NaN				Homo sapiens (Human)	reviewed	Adaptive immunity;Cell membrane;Disulfide bond;Immunity;Immunoglobulin;Immunoglobulin domain;Membrane;Reference proteome;Secreted;Signal		B cell receptor signaling pathway [GO:0050853];complement activation, classical pathway [GO:0006958];defense response to bacterium [GO:0042742];innate immune response [GO:0045087];phagocytosis, engulfment [GO:0006911];phagocytosis, recognition [GO:0006910];positive regulation of B cell activation [GO:0050871]	external side of plasma membrane [GO:0009897];immunoglobulin complex, circulating [GO:0042571]	antigen binding [GO:0003823];B cell receptor signaling pathway [GO:0050853];complement activation, classical pathway [GO:0006958];defense response to bacterium [GO:0042742];external side of plasma membrane [GO:0009897];immunoglobulin complex, circulating [GO:0042571];immunoglobulin receptor binding [GO:0034987];innate immune response [GO:0045087];phagocytosis, engulfment [GO:0006911];phagocytosis…	antigen binding [GO:0003823];immunoglobulin receptor binding [GO:0034987]		0	0
A0M8Q6	IGLC7_HUMAN	IGLC7	Immunoglobulin lambda constant 7	106	11254	2	2	1	0.999	21	10	10	172	9960930	7387500	4220100	NaN	NaN	NaN	NaN	NaN	NaN	NaN	NaN	NaN	NaN	NaN	NaN	NaN	NaN	NaN	NaN	NaN	NaN	NaN			+	Homo sapiens (Human)	reviewed	Adaptive immunity;Cell membrane;Disulfide bond;Immunity;Immunoglobulin;Immunoglobulin domain;Membrane;Reference proteome;Secreted		adaptive immune response [GO:0002250];B cell receptor signaling pathway [GO:0050853];complement activation, classical pathway [GO:0006958];defense response to bacterium [GO:0042742];innate immune response [GO:0045087];phagocytosis, engulfment [GO:0006911];phagocytosis, recognition [GO:0006910];positive regulation of B cell activation [GO:0050871]	external side of plasma membrane [GO:0009897];extracellular region [GO:0005576];extracellular space [GO:0005615];IgA immunoglobulin complex [GO:0071745];IgD immunoglobulin complex [GO:0071738];IgE immunoglobulin complex [GO:0071742];IgG immunoglobulin complex [GO:0071735];IgM immunoglobulin complex [GO:0071753];immunoglobulin complex, circulating [GO:0042571];plasma membrane [GO:0005886]	adaptive immune response [GO:0002250];antigen binding [GO:0003823];B cell receptor signaling pathway [GO:0050853];complement activation, classical pathway [GO:0006958];defense response to bacterium [GO:0042742];external side of plasma membrane [GO:0009897];extracellular region [GO:0005576];extracellular space [GO:0005615];IgA immunoglobulin complex [GO:0071745];IgD immunoglobulin complex [GO:0071…	antigen binding [GO:0003823];immunoglobulin receptor binding [GO:0034987]		0	0
P01780	HV307_HUMAN	IGHV3-7	Immunoglobulin heavy variable 3-7	117	12943	1	1	0.99	0.9959	21	2	2	85	NaN	NaN	NaN	NaN	NaN	NaN	NaN	NaN	NaN	NaN	NaN	NaN	NaN	NaN	NaN	NaN	NaN	NaN	NaN	NaN	NaN	NaN				Homo sapiens (Human)	reviewed	3D-structure;Adaptive immunity;Cell membrane;Direct protein sequencing;Disulfide bond;Immunity;Immunoglobulin;Immunoglobulin domain;Membrane;Reference proteome;Secreted;Signal		B cell receptor signaling pathway [GO:0050853];complement activation, classical pathway [GO:0006958];defense response to bacterium [GO:0042742];immune response [GO:0006955];innate immune response [GO:0045087];phagocytosis, engulfment [GO:0006911];phagocytosis, recognition [GO:0006910];positive regulation of B cell activation [GO:0050871]	blood microparticle [GO:0072562];external side of plasma membrane [GO:0009897];extracellular exosome [GO:0070062];extracellular region [GO:0005576];immunoglobulin complex, circulating [GO:0042571];plasma membrane [GO:0005886]	antigen binding [GO:0003823];B cell receptor signaling pathway [GO:0050853];blood microparticle [GO:0072562];complement activation, classical pathway [GO:0006958];defense response to bacterium [GO:0042742];external side of plasma membrane [GO:0009897];extracellular exosome [GO:0070062];extracellular region [GO:0005576];immune response [GO:0006955];immunoglobulin complex, circulating [GO:0042571];…	antigen binding [GO:0003823];immunoglobulin receptor binding [GO:0034987]		0	0
P61769	B2MG_HUMAN	B2M	Beta-2-microglobulin	119	13715	22	14	1	0.999	21	100	40	100	2123660000	781139000	2665620000	NaN	NaN	NaN	NaN	NaN	NaN	NaN	NaN	NaN	NaN	NaN	NaN	NaN	NaN	NaN	NaN	NaN	NaN	NaN		+	+	Homo sapiens (Human)	reviewed	3D-structure;Amyloid;Amyloidosis;Direct protein sequencing;Disease variant;Disulfide bond;Glycation;Glycoprotein;Immunity;Immunoglobulin domain;MHC I;Pyrrolidone carboxylic acid;Reference proteome;Secreted;Signal	P01892;P06126;P12004;P29016;P61769;Q30201;Q95460-1;Q9BZW8;Q9Y3Y4	amyloid fibril formation [GO:1990000];antibacterial humoral response [GO:0019731];antigen processing and presentation of endogenous peptide antigen via MHC class I [GO:0019885];antigen processing and presentation of exogenous peptide antigen via MHC class II [GO:0019886];antigen processing and presentation of exogenous protein antigen via MHC class Ib, TAP-dependent [GO:0002481];antimicrobial hum…	cytosol [GO:0005829];early endosome lumen [GO:0031905];early endosome membrane [GO:0031901];endoplasmic reticulum lumen [GO:0005788];ER to Golgi transport vesicle membrane [GO:0012507];external side of plasma membrane [GO:0009897];extracellular exosome [GO:0070062];extracellular region [GO:0005576];extracellular space [GO:0005615];focal adhesion [GO:0005925];Golgi apparatus [GO:0005794];Golgi mem…	amyloid fibril formation [GO:1990000];antibacterial humoral response [GO:0019731];antigen processing and presentation of endogenous peptide antigen via MHC class I [GO:0019885];antigen processing and presentation of exogenous peptide antigen via MHC class II [GO:0019886];antigen processing and presentation of exogenous protein antigen via MHC class Ib, TAP-dependent [GO:0002481];antimicrobial hum…	identical protein binding [GO:0042802];MHC class II protein complex binding [GO:0023026];protein homodimerization activity [GO:0042803]	Beta-2-microglobulin family	0	1
A0A0B4J1V1	HV321_HUMAN	IGHV3-21	Immunoglobulin heavy variable 3-21	117	12840	20	6	1	0.999	20	119	1	119	684826000	962963000	1131710000	NaN	NaN	NaN	NaN	NaN	NaN	NaN	NaN	NaN	NaN	NaN	NaN	NaN	NaN	NaN	NaN	NaN	NaN	NaN				Homo sapiens (Human)	reviewed	3D-structure;Adaptive immunity;Cell membrane;Disease variant;Disulfide bond;Immunity;Immunoglobulin;Immunoglobulin domain;Membrane;Reference proteome;Secreted;Signal		B cell receptor signaling pathway [GO:0050853];complement activation, classical pathway [GO:0006958];defense response to bacterium [GO:0042742];innate immune response [GO:0045087];phagocytosis, engulfment [GO:0006911];phagocytosis, recognition [GO:0006910];positive regulation of B cell activation [GO:0050871]	external side of plasma membrane [GO:0009897];immunoglobulin complex, circulating [GO:0042571]	antigen binding [GO:0003823];B cell receptor signaling pathway [GO:0050853];complement activation, classical pathway [GO:0006958];defense response to bacterium [GO:0042742];external side of plasma membrane [GO:0009897];immunoglobulin complex, circulating [GO:0042571];immunoglobulin receptor binding [GO:0034987];innate immune response [GO:0045087];phagocytosis, engulfment [GO:0006911];phagocytosis…	antigen binding [GO:0003823];immunoglobulin receptor binding [GO:0034987]		0	0
P13646	K1C13_HUMAN	KRT13	Keratin, type I cytoskeletal 13	458	49588	8	6	1	0.999	20	23	11	79	NaN	NaN	3594970	NaN	NaN	NaN	NaN	NaN	NaN	NaN	NaN	NaN	NaN	NaN	NaN	NaN	NaN	NaN	NaN	NaN	NaN	NaN	+		+	Homo sapiens (Human)	reviewed	Alternative splicing;Coiled coil;Direct protein sequencing;Disease variant;Glycoprotein;Intermediate filament;Keratin;Methylation;Phosphoprotein;Reference proteome	A0A024R8L2;A0A0S2Z4Q4;A0A0S2Z5X4;O14964;O95678;P02538;P04259;P04264;P07196;P14136;P17661;P19013;P25786;P35908;PRO_0000449633 [P0DTD1];Q14CN4;Q7RTS7;Q86VS8;Q8IVS8;Q8N3L3;Q9NZD8	cytoskeleton organization [GO:0007010];epithelial cell differentiation [GO:0030855];intermediate filament organization [GO:0045109];regulation of translation in response to stress [GO:0043555]	cytoskeleton [GO:0005856];cytosol [GO:0005829];extracellular exosome [GO:0070062];intermediate filament cytoskeleton [GO:0045111];keratin filament [GO:0045095];nucleus [GO:0005634]	cytoskeleton [GO:0005856];cytoskeleton organization [GO:0007010];cytosol [GO:0005829];epithelial cell differentiation [GO:0030855];extracellular exosome [GO:0070062];intermediate filament cytoskeleton [GO:0045111];intermediate filament organization [GO:0045109];keratin filament [GO:0045095];nucleus [GO:0005634];regulation of translation in response to stress [GO:0043555];structural molecule activ…	structural molecule activity [GO:0005198]	Intermediate filament family	10	6
P14555	PA2GA_HUMAN	PLA2G2A	Phospholipase A2, membrane associated	144	16083	21	18	1	0.999	20	148	148	148	5098240000	3583990000	1578280000	NaN	NaN	NaN	NaN	NaN	NaN	NaN	NaN	NaN	NaN	NaN	NaN	NaN	NaN	NaN	NaN	NaN	NaN	NaN			+	Homo sapiens (Human)	reviewed	3D-structure;Antimicrobial;Bacteriolytic enzyme;Calcium;Cell membrane;Direct protein sequencing;Disulfide bond;Hydrolase;Inflammatory response;Lipid metabolism;Membrane;Metal-binding;Mitochondrion;Mitochondrion outer membrane;Phospholipid metabolism;Reference proteome;Secreted;Signal	P05106	arachidonic acid secretion [GO:0050482];cytolysis [GO:0019835];defense response to Gram-positive bacterium [GO:0050830];inflammatory response [GO:0006954];intestinal stem cell homeostasis [GO:0036335];lipid catabolic process [GO:0016042];low-density lipoprotein particle remodeling [GO:0034374];phosphatidic acid metabolic process [GO:0046473];phosphatidylcholine metabolic process [GO:0046470];phos…	endoplasmic reticulum [GO:0005783];endoplasmic reticulum membrane [GO:0005789];extracellular exosome [GO:0070062];extracellular region [GO:0005576];extracellular space [GO:0005615];mitochondrial outer membrane [GO:0005741];perinuclear region of cytoplasm [GO:0048471];plasma membrane [GO:0005886];secretory granule [GO:0030141]	arachidonic acid secretion [GO:0050482];calcium ion binding [GO:0005509];calcium-dependent phospholipase A2 activity [GO:0047498];cytolysis [GO:0019835];defense response to Gram-positive bacterium [GO:0050830];endoplasmic reticulum [GO:0005783];endoplasmic reticulum membrane [GO:0005789];extracellular exosome [GO:0070062];extracellular region [GO:0005576];extracellular space [GO:0005615];inflamma…	calcium ion binding [GO:0005509];calcium-dependent phospholipase A2 activity [GO:0047498];phospholipase A2 activity [GO:0004623];phospholipid binding [GO:0005543]	Phospholipase A2 family	0	0
Q08188	TGM3_HUMAN	TGM3	Protein-glutamine gamma-glutamyltransferase E	693	76632	20	12	1	0.999	20	28	28	28	NaN	NaN	122154000	NaN	NaN	NaN	NaN	NaN	NaN	NaN	NaN	NaN	NaN	NaN	NaN	NaN	NaN	NaN	NaN	NaN	NaN	NaN	+		+	Homo sapiens (Human)	reviewed	3D-structure;Acetylation;Acyltransferase;Calcium;Cytoplasm;Direct protein sequencing;Keratinization;Metal-binding;Phosphoprotein;Reference proteome;Transferase;Zymogen		cell envelope organization [GO:0043163];hair follicle morphogenesis [GO:0031069];keratinization [GO:0031424];keratinocyte differentiation [GO:0030216];peptide cross-linking [GO:0018149];protein modification process [GO:0036211]	cytoplasm [GO:0005737];extracellular exosome [GO:0070062];extrinsic component of cytoplasmic side of plasma membrane [GO:0031234];protein-containing complex [GO:0032991]	acyltransferase activity [GO:0016746];calcium ion binding [GO:0005509];catalytic activity [GO:0003824];cell envelope organization [GO:0043163];cytoplasm [GO:0005737];extracellular exosome [GO:0070062];extrinsic component of cytoplasmic side of plasma membrane [GO:0031234];hair follicle morphogenesis [GO:0031069];keratinization [GO:0031424];keratinocyte differentiation [GO:0030216];peptide cross-l…	acyltransferase activity [GO:0016746];calcium ion binding [GO:0005509];catalytic activity [GO:0003824];protein-glutamine gamma-glutamyltransferase activity [GO:0003810];structural molecule activity [GO:0005198]	Transglutaminase family;Transglutaminase superfamily	0	0
A0A0J9YX35	HV64D_HUMAN	IGHV3-64D	Immunoglobulin heavy variable 3-64D	117	12823	5	4	1	0.999	19	9	6	131	NaN	11972100	11352800	NaN	NaN	NaN	NaN	NaN	NaN	NaN	NaN	NaN	NaN	NaN	NaN	NaN	NaN	NaN	NaN	NaN	NaN	NaN				Homo sapiens (Human)	reviewed	Adaptive immunity;Cell membrane;Disulfide bond;Immunity;Immunoglobulin;Immunoglobulin domain;Membrane;Reference proteome;Secreted;Signal		B cell receptor signaling pathway [GO:0050853];complement activation, classical pathway [GO:0006958];defense response to bacterium [GO:0042742];innate immune response [GO:0045087];phagocytosis, engulfment [GO:0006911];phagocytosis, recognition [GO:0006910];positive regulation of B cell activation [GO:0050871]	external side of plasma membrane [GO:0009897];immunoglobulin complex, circulating [GO:0042571]	antigen binding [GO:0003823];B cell receptor signaling pathway [GO:0050853];complement activation, classical pathway [GO:0006958];defense response to bacterium [GO:0042742];external side of plasma membrane [GO:0009897];immunoglobulin complex, circulating [GO:0042571];immunoglobulin receptor binding [GO:0034987];innate immune response [GO:0045087];phagocytosis, engulfment [GO:0006911];phagocytosis…	antigen binding [GO:0003823];immunoglobulin receptor binding [GO:0034987]		0	0
Q02809-2	PLOD1_HUMAN	PLOD1	Isoform 2 of Procollagen-lysine,2-oxoglutarate 5-dioxygenase 1	727	83550	20	17	1	0.999	19	36	36	36	6175040	6890880	22049800	NaN	NaN	NaN	NaN	NaN	NaN	NaN	NaN	NaN	NaN	NaN	NaN	NaN	NaN	NaN	NaN	NaN	NaN	NaN		+	+	Homo sapiens (Human)	reviewed	Alternative splicing;Dioxygenase;Direct protein sequencing;Disease variant;Ehlers-Danlos syndrome;Endoplasmic reticulum;Glycoprotein;Iron;Membrane;Metal-binding;Oxidoreductase;Reference proteome;Signal;Vitamin C	P55795	epidermis development [GO:0008544];peptidyl-lysine hydroxylation [GO:0017185];response to hypoxia [GO:0001666]	catalytic complex [GO:1902494];endoplasmic reticulum [GO:0005783];endoplasmic reticulum membrane [GO:0005789];extracellular exosome [GO:0070062];rough endoplasmic reticulum membrane [GO:0030867]	catalytic complex [GO:1902494];endoplasmic reticulum [GO:0005783];endoplasmic reticulum membrane [GO:0005789];epidermis development [GO:0008544];extracellular exosome [GO:0070062];iron ion binding [GO:0005506];L-ascorbic acid binding [GO:0031418];peptidyl-lysine hydroxylation [GO:0017185];procollagen-lysine 5-dioxygenase activity [GO:0008475];response to hypoxia [GO:0001666];rough endoplasmic ret…	iron ion binding [GO:0005506];L-ascorbic acid binding [GO:0031418];procollagen-lysine 5-dioxygenase activity [GO:0008475]		0	0
Q86Y46	K2C73_HUMAN	KRT73	Keratin, type II cytoskeletal 73	540	58923	3	3	1	0.999	19	3	3	35	NaN	NaN	NaN	NaN	NaN	NaN	NaN	NaN	NaN	NaN	NaN	NaN	NaN	NaN	NaN	NaN	NaN	NaN	NaN	NaN	NaN	NaN			+	Homo sapiens (Human)	reviewed	Alternative splicing;Coiled coil;Intermediate filament;Keratin;Reference proteome	O76013-2;P08779;P19012;Q15323	intermediate filament organization [GO:0045109];keratinization [GO:0031424]	cytosol [GO:0005829];extracellular exosome [GO:0070062];keratin filament [GO:0045095];nucleus [GO:0005634]	cytosol [GO:0005829];extracellular exosome [GO:0070062];intermediate filament organization [GO:0045109];keratin filament [GO:0045095];keratinization [GO:0031424];nucleus [GO:0005634];structural constituent of skin epidermis [GO:0030280]	structural constituent of skin epidermis [GO:0030280]	Intermediate filament family	0	0
A0A4W8ZXM2	A0A4W8ZXM2_HUMAN	IGHV3-72	Immunoglobulin heavy variable 3-72	101	11167	16	7	1	0.999	19	194	12	201	390636000	837665000	1182970000	NaN	NaN	NaN	NaN	NaN	NaN	NaN	NaN	NaN	NaN	NaN	NaN	NaN	NaN	NaN	NaN	NaN	NaN	NaN				Homo sapiens (Human)	unreviewed	Reference proteome							1	1
P19013	K2C4_HUMAN	KRT4	Keratin, type II cytoskeletal 4	520	56144	10	10	1	0.999	18	13	9	28	NaN	NaN	NaN	NaN	NaN	NaN	NaN	NaN	NaN	NaN	NaN	NaN	NaN	NaN	NaN	NaN	NaN	NaN	NaN	NaN	NaN	NaN			+	Homo sapiens (Human)	reviewed	Coiled coil;Disease variant;Intermediate filament;Keratin;Methylation;Reference proteome	A1A4E9;O76013-2;O76014;O76015;P08727;P08779;P13646;P14079;P19012;Q14525;Q15323;Q2M2I5;Q2TAC2-2;Q6A162;Q7Z3Y7;Q7Z3Y8;Q7Z3Z0;Q86XR8-3;Q92764;Q96KQ4;Q9BYV2;Q9NWQ9;Q9UGJ1-2	cytoskeleton organization [GO:0007010];epithelial cell differentiation [GO:0030855];intermediate filament organization [GO:0045109];keratinization [GO:0031424];negative regulation of epithelial cell proliferation [GO:0050680]	cell surface [GO:0009986];cytosol [GO:0005829];intermediate filament [GO:0005882];intermediate filament cytoskeleton [GO:0045111];keratin filament [GO:0045095];nucleus [GO:0005634]	cell surface [GO:0009986];cytoskeleton organization [GO:0007010];cytosol [GO:0005829];epithelial cell differentiation [GO:0030855];intermediate filament [GO:0005882];intermediate filament cytoskeleton [GO:0045111];intermediate filament organization [GO:0045109];keratin filament [GO:0045095];keratinization [GO:0031424];negative regulation of epithelial cell proliferation [GO:0050680];nucleus [GO:0…	structural constituent of skin epidermis [GO:0030280]	Intermediate filament family	7	7
P68363	TBA1B_HUMAN	TUBA1B	Tubulin alpha-1B chain	451	50152	18	8	1	0.999	18	22	8	22	NaN	NaN	NaN	NaN	NaN	NaN	NaN	NaN	NaN	NaN	NaN	NaN	NaN	NaN	NaN	NaN	NaN	NaN	NaN	NaN	NaN	NaN	+			Homo sapiens (Human)	reviewed	3D-structure;Acetylation;Alternative splicing;Cytoplasm;Cytoskeleton;Direct protein sequencing;GTP-binding;Hydrolase;Isopeptide bond;Methylation;Microtubule;Nitration;Nucleotide-binding;Phosphoprotein;Reference proteome;Ubl conjugation	P05067;P37840;P50990;Q13509;Q6RW13;Q8AZK7;Q8WUW1	cell division [GO:0051301];cellular response to interleukin-4 [GO:0071353];cytoskeleton-dependent intracellular transport [GO:0030705];microtubule cytoskeleton organization [GO:0000226];microtubule-based process [GO:0007017];mitotic cell cycle [GO:0000278]	cytoplasm [GO:0005737];cytoplasmic microtubule [GO:0005881];microtubule [GO:0005874];microtubule cytoskeleton [GO:0015630]	cell division [GO:0051301];cellular response to interleukin-4 [GO:0071353];cytoplasm [GO:0005737];cytoplasmic microtubule [GO:0005881];cytoskeleton-dependent intracellular transport [GO:0030705];double-stranded RNA binding [GO:0003725];GTP binding [GO:0005525];GTPase activity [GO:0003924];microtubule [GO:0005874];microtubule cytoskeleton [GO:0015630];microtubule cytoskeleton organization [GO:0000…	double-stranded RNA binding [GO:0003725];GTP binding [GO:0005525];GTPase activity [GO:0003924];structural constituent of cytoskeleton [GO:0005200];structural molecule activity [GO:0005198];ubiquitin protein ligase binding [GO:0031625]	Tubulin family	0	0
Q15782-5	CH3L2_HUMAN	CHI3L2	Isoform 2 of Chitinase-3-like protein 2	390	43501	19	10	1	0.999	18	41	41	41	26734300	50120200	42275200	NaN	NaN	NaN	NaN	NaN	NaN	NaN	NaN	NaN	NaN	NaN	NaN	NaN	NaN	NaN	NaN	NaN	NaN	NaN		+	+	Homo sapiens (Human)	reviewed	3D-structure;Alternative splicing;Chitin-binding;Direct protein sequencing;Disulfide bond;Glycoprotein;Hydrolase;Lectin;Reference proteome;Secreted;Signal		carbohydrate metabolic process [GO:0005975];chitin catabolic process [GO:0006032]	extracellular region [GO:0005576];extracellular space [GO:0005615]	carbohydrate binding [GO:0030246];carbohydrate metabolic process [GO:0005975];chitin binding [GO:0008061];chitin catabolic process [GO:0006032];extracellular region [GO:0005576];extracellular space [GO:0005615];hydrolase activity [GO:0016787]	carbohydrate binding [GO:0030246];chitin binding [GO:0008061];hydrolase activity [GO:0016787]	Glycosyl hydrolase 18 family	0	0
Q9NZT1	CALL5_HUMAN	CALML5	Calmodulin-like protein 5	146	15893	18	9	1	0.999	18	47	47	47	NaN	NaN	NaN	NaN	NaN	NaN	NaN	NaN	NaN	NaN	NaN	NaN	NaN	NaN	NaN	NaN	NaN	NaN	NaN	NaN	NaN	NaN			+	Homo sapiens (Human)	reviewed	3D-structure;Acetylation;Calcium;Direct protein sequencing;Metal-binding;Reference proteome;Repeat		epidermis development [GO:0008544];signal transduction [GO:0007165]	extracellular region [GO:0005576];ficolin-1-rich granule lumen [GO:1904813]	calcium ion binding [GO:0005509];enzyme regulator activity [GO:0030234];epidermis development [GO:0008544];extracellular region [GO:0005576];ficolin-1-rich granule lumen [GO:1904813];signal transduction [GO:0007165]	calcium ion binding [GO:0005509];enzyme regulator activity [GO:0030234]		0	0
A0A0J9YY99	A0A0J9YY99_HUMAN		Ig-like domain-containing protein (Fragment)	117	12965	14	9	1	0.999	18	70	58	78	126261000	103243000	244678000	NaN	NaN	NaN	NaN	NaN	NaN	NaN	NaN	NaN	NaN	NaN	NaN	NaN	NaN	NaN	NaN	NaN	NaN	NaN				Homo sapiens (Human)	unreviewed	Proteomics identification;Reference proteome;Signal		B cell receptor signaling pathway [GO:0050853];complement activation, classical pathway [GO:0006958];defense response to bacterium [GO:0042742];innate immune response [GO:0045087];phagocytosis, engulfment [GO:0006911];phagocytosis, recognition [GO:0006910];positive regulation of B cell activation [GO:0050871]	external side of plasma membrane [GO:0009897];immunoglobulin complex, circulating [GO:0042571]	antigen binding [GO:0003823];B cell receptor signaling pathway [GO:0050853];complement activation, classical pathway [GO:0006958];defense response to bacterium [GO:0042742];external side of plasma membrane [GO:0009897];immunoglobulin complex, circulating [GO:0042571];immunoglobulin receptor binding [GO:0034987];innate immune response [GO:0045087];phagocytosis, engulfment [GO:0006911];phagocytosis…	antigen binding [GO:0003823];immunoglobulin receptor binding [GO:0034987]		0	0
O14773	TPP1_HUMAN	TPP1	Tripeptidyl-peptidase 1	563	61248	17	6	1	0.999	17	18	18	18	NaN	6092950	NaN	NaN	NaN	NaN	NaN	NaN	NaN	NaN	NaN	NaN	NaN	NaN	NaN	NaN	NaN	NaN	NaN	NaN	NaN	NaN		+	+	Homo sapiens (Human)	reviewed	3D-structure;Alternative splicing;Autocatalytic cleavage;Calcium;Direct protein sequencing;Disease variant;Disulfide bond;Epilepsy;Glycoprotein;Hydrolase;Lysosome;Metal-binding;Neurodegeneration;Neuronal ceroid lipofuscinosis;Protease;Reference proteome;Serine protease;Signal;Spinocerebellar ataxia;Zymogen	E5LBV4;O00308;O14746;P45974-2;Q2NKJ3-1;Q53EZ4;Q6P3S6;Q8NAP3;Q96D59;Q96FW1;Q9BUZ4;Q9H668;Q9NSE2;Q9NWX5-2;Q9UKA2	bone resorption [GO:0045453];central nervous system development [GO:0007417];epithelial cell differentiation [GO:0030855];lipid metabolic process [GO:0006629];lysosomal protein catabolic process [GO:1905146];lysosome organization [GO:0007040];nervous system development [GO:0007399];neuromuscular process controlling balance [GO:0050885];peptide catabolic process [GO:0043171];protein catabolic proc…	extracellular exosome [GO:0070062];Golgi apparatus [GO:0005794];lysosomal lumen [GO:0043202];lysosome [GO:0005764];melanosome [GO:0042470];membrane raft [GO:0045121];recycling endosome [GO:0055037]	bone resorption [GO:0045453];central nervous system development [GO:0007417];endopeptidase activity [GO:0004175];epithelial cell differentiation [GO:0030855];extracellular exosome [GO:0070062];Golgi apparatus [GO:0005794];lipid metabolic process [GO:0006629];lysophosphatidic acid binding [GO:0035727];lysosomal lumen [GO:0043202];lysosomal protein catabolic process [GO:1905146];lysosome [GO:000576…	endopeptidase activity [GO:0004175];lysophosphatidic acid binding [GO:0035727];metal ion binding [GO:0046872];peptidase activity [GO:0008233];peptide binding [GO:0042277];serine-type endopeptidase activity [GO:0004252];serine-type peptidase activity [GO:0008236];sulfatide binding [GO:0120146];tripeptidyl-peptidase activity [GO:0008240]		0	0
P01009-2	A1AT_HUMAN	SERPINA1	Isoform 2 of Alpha-1-antitrypsin	418	46737	17	7	1	0.999	17	28	28	28	NaN	NaN	13064900	NaN	NaN	NaN	NaN	NaN	NaN	NaN	NaN	NaN	NaN	NaN	NaN	NaN	NaN	NaN	NaN	NaN	NaN	NaN	+	+	+	Homo sapiens (Human)	reviewed	3D-structure;Acute phase;Alternative splicing;Blood coagulation;Direct protein sequencing;Endoplasmic reticulum;Extracellular matrix;Glycoprotein;Hemostasis;Phosphoprotein;Protease inhibitor;Reference proteome;Secreted;Serine protease inhibitor;Signal	O15393;P00760;P00772;P01009;P43307;P71213;Q8N7X4;Q9Y282	acute-phase response [GO:0006953];blood coagulation [GO:0007596];negative regulation of endopeptidase activity [GO:0010951]	collagen-containing extracellular matrix [GO:0062023];COPII-coated ER to Golgi transport vesicle [GO:0030134];endoplasmic reticulum [GO:0005783];endoplasmic reticulum lumen [GO:0005788];endoplasmic reticulum-Golgi intermediate compartment membrane [GO:0033116];extracellular exosome [GO:0070062];extracellular region [GO:0005576];extracellular space [GO:0005615];ficolin-1-rich granule lumen [GO:190…	acute-phase response [GO:0006953];blood coagulation [GO:0007596];collagen-containing extracellular matrix [GO:0062023];COPII-coated ER to Golgi transport vesicle [GO:0030134];endoplasmic reticulum [GO:0005783];endoplasmic reticulum lumen [GO:0005788];endoplasmic reticulum-Golgi intermediate compartment membrane [GO:0033116];extracellular exosome [GO:0070062];extracellular region [GO:0005576];extr…	identical protein binding [GO:0042802];protease binding [GO:0002020];serine-type endopeptidase inhibitor activity [GO:0004867]	Serpin family	1	0
P01766	HV313_HUMAN	IGHV3-13	Immunoglobulin heavy variable 3-13	116	12506	3	2	1	0.999	17	5	5	50	NaN	2756760	10263300	NaN	NaN	NaN	NaN	NaN	NaN	NaN	NaN	NaN	NaN	NaN	NaN	NaN	NaN	NaN	NaN	NaN	NaN	NaN				Homo sapiens (Human)	reviewed	Adaptive immunity;Cell membrane;Direct protein sequencing;Disulfide bond;Immunity;Immunoglobulin;Immunoglobulin domain;Membrane;Reference proteome;Secreted;Signal		B cell receptor signaling pathway [GO:0050853];complement activation, classical pathway [GO:0006958];defense response to bacterium [GO:0042742];immune response [GO:0006955];innate immune response [GO:0045087];phagocytosis, engulfment [GO:0006911];phagocytosis, recognition [GO:0006910];positive regulation of B cell activation [GO:0050871]	blood microparticle [GO:0072562];external side of plasma membrane [GO:0009897];extracellular region [GO:0005576];extracellular space [GO:0005615];immunoglobulin complex, circulating [GO:0042571];plasma membrane [GO:0005886]	antigen binding [GO:0003823];B cell receptor signaling pathway [GO:0050853];blood microparticle [GO:0072562];complement activation, classical pathway [GO:0006958];defense response to bacterium [GO:0042742];external side of plasma membrane [GO:0009897];extracellular region [GO:0005576];extracellular space [GO:0005615];immune response [GO:0006955];immunoglobulin complex, circulating [GO:0042571];im…	antigen binding [GO:0003823];immunoglobulin receptor binding [GO:0034987]		0	0
P04433	KV311_HUMAN	IGKV3-11	Immunoglobulin kappa variable 3-11	115	12575	6	3	1	0.999	17	28	13	54	184404000	354649000	482618000	NaN	NaN	NaN	NaN	NaN	NaN	NaN	NaN	NaN	NaN	NaN	NaN	NaN	NaN	NaN	NaN	NaN	NaN	NaN				Homo sapiens (Human)	reviewed	3D-structure;Adaptive immunity;Cell membrane;Disulfide bond;Immunity;Immunoglobulin;Immunoglobulin domain;Membrane;Reference proteome;Secreted;Signal		adaptive immune response [GO:0002250];immune response [GO:0006955]	blood microparticle [GO:0072562];extracellular exosome [GO:0070062];extracellular region [GO:0005576];extracellular space [GO:0005615];immunoglobulin complex [GO:0019814];plasma membrane [GO:0005886]	adaptive immune response [GO:0002250];antigen binding [GO:0003823];blood microparticle [GO:0072562];extracellular exosome [GO:0070062];extracellular region [GO:0005576];extracellular space [GO:0005615];immune response [GO:0006955];immunoglobulin complex [GO:0019814];plasma membrane [GO:0005886]	antigen binding [GO:0003823]		0	0
P04792	HSPB1_HUMAN	HSPB1	Heat shock protein beta-1	205	22783	17	11	1	0.999	17	32	32	32	NaN	11662500	6150190	NaN	NaN	NaN	NaN	NaN	NaN	NaN	NaN	NaN	NaN	NaN	NaN	NaN	NaN	NaN	NaN	NaN	NaN	NaN	+		+	Homo sapiens (Human)	reviewed	3D-structure;Acetylation;Chaperone;Charcot-Marie-Tooth disease;Cytoplasm;Cytoskeleton;Direct protein sequencing;Disease variant;Host-virus interaction;Methylation;Neurodegeneration;Neuropathy;Nucleus;Phosphoprotein;Reference proteome;Stress response	A0A024R1L7;A0A024RCP2;A0A0A0MR05;A0A1B0GWI1;A0A384ME25;A0AVI4-2;A2RU56;B7Z3E8;D3DTF8;O00148;O00273;O00303;O00757;O15287;O15381-5;O15534;O43741;O60830;O75604-3;O75925;O94778;O95817;O95872;P01040;P02489;P02511;P02794;P04637;P04792;P05067;P08195-4;P08473;P08758;P08865;P0C870;P11413;P11908;P13010;P13693;P13928;P15313;P15976-2;P21980-2;P27797;P28062-2;P36406;P36639-4;P45880;P46379-2;P47897;P49137;P516…	anterograde axonal protein transport [GO:0099641];cellular response to vascular endothelial growth factor stimulus [GO:0035924];chaperone-mediated protein folding [GO:0061077];intracellular signal transduction [GO:0035556];negative regulation of apoptotic process [GO:0043066];negative regulation of oxidative stress-induced intrinsic apoptotic signaling pathway [GO:1902176];negative regulation of …	axon cytoplasm [GO:1904115];cornified envelope [GO:0001533];cytoplasm [GO:0005737];cytoskeleton [GO:0005856];cytosol [GO:0005829];extracellular exosome [GO:0070062];extracellular space [GO:0005615];focal adhesion [GO:0005925];nucleus [GO:0005634];proteasome complex [GO:0000502];spindle [GO:0005819];Z disc [GO:0030018]	anterograde axonal protein transport [GO:0099641];axon cytoplasm [GO:1904115];cellular response to vascular endothelial growth factor stimulus [GO:0035924];chaperone-mediated protein folding [GO:0061077];cornified envelope [GO:0001533];cytoplasm [GO:0005737];cytoskeleton [GO:0005856];cytosol [GO:0005829];extracellular exosome [GO:0070062];extracellular space [GO:0005615];focal adhesion [GO:000592…	identical protein binding [GO:0042802];protein folding chaperone [GO:0044183];protein homodimerization activity [GO:0042803];protein kinase binding [GO:0019901];protein kinase C binding [GO:0005080];protein kinase C inhibitor activity [GO:0008426];RNA binding [GO:0003723];RNA polymerase II-specific DNA-binding transcription factor binding [GO:0061629];ubiquitin binding [GO:0043130];unfolded prote…	Small heat shock protein (HSP20) family	0	0
P31944	CASPE_HUMAN	CASP14	Caspase-14	242	27680	17	6	1	0.999	17	23	23	23	NaN	NaN	561002	NaN	NaN	NaN	NaN	NaN	NaN	NaN	NaN	NaN	NaN	NaN	NaN	NaN	NaN	NaN	NaN	NaN	NaN	NaN				Homo sapiens (Human)	reviewed	Cytoplasm;Differentiation;Direct protein sequencing;Hydrolase;Ichthyosis;Nucleus;Protease;Reference proteome;Thiol protease;Zymogen	P07602;P50222	cornification [GO:0070268];epidermis development [GO:0008544];keratinization [GO:0031424];proteolysis [GO:0006508]	cornified envelope [GO:0001533];cytoplasm [GO:0005737];cytosol [GO:0005829];keratin filament [GO:0045095];mitochondrion [GO:0005739];nucleoplasm [GO:0005654];nucleus [GO:0005634]	cornification [GO:0070268];cornified envelope [GO:0001533];cysteine-type endopeptidase activity [GO:0004197];cysteine-type endopeptidase activity involved in execution phase of apoptosis [GO:0097200];cytoplasm [GO:0005737];cytosol [GO:0005829];epidermis development [GO:0008544];keratin filament [GO:0045095];keratinization [GO:0031424];mitochondrion [GO:0005739];nucleoplasm [GO:0005654];nucleus [G…	cysteine-type endopeptidase activity [GO:0004197];cysteine-type endopeptidase activity involved in execution phase of apoptosis [GO:0097200]	Peptidase C14A family	0	0
P36955	PEDF_HUMAN	SERPINF1	Pigment epithelium-derived factor	418	46312	17	10	1	0.999	17	30	30	30	NaN	2234070	560672	NaN	NaN	NaN	NaN	NaN	NaN	NaN	NaN	NaN	NaN	NaN	NaN	NaN	NaN	NaN	NaN	NaN	NaN	NaN	+	+	+	Homo sapiens (Human)	reviewed	3D-structure;Direct protein sequencing;Dwarfism;Glycoprotein;Osteogenesis imperfecta;Phosphoprotein;Pyrrolidone carboxylic acid;Reference proteome;Secreted;Signal	Q7L775;Q96EQ0;Q9P2X3	aging [GO:0007568];cellular response to cobalt ion [GO:0071279];cellular response to dexamethasone stimulus [GO:0071549];cellular response to glucose stimulus [GO:0071333];cellular response to retinoic acid [GO:0071300];epithelial cell proliferation involved in prostate gland development [GO:0060767];kidney development [GO:0001822];negative regulation of angiogenesis [GO:0016525];negative regulat…	axon hillock [GO:0043203];basement membrane [GO:0005604];collagen-containing extracellular matrix [GO:0062023];extracellular exosome [GO:0070062];extracellular region [GO:0005576];extracellular space [GO:0005615];melanosome [GO:0042470];perinuclear region of cytoplasm [GO:0048471]	aging [GO:0007568];axon hillock [GO:0043203];basement membrane [GO:0005604];cellular response to cobalt ion [GO:0071279];cellular response to dexamethasone stimulus [GO:0071549];cellular response to glucose stimulus [GO:0071333];cellular response to retinoic acid [GO:0071300];collagen-containing extracellular matrix [GO:0062023];epithelial cell proliferation involved in prostate gland development…	serine-type endopeptidase inhibitor activity [GO:0004867]	Serpin family	0	0
Q15149-2	PLEC_HUMAN	PLEC	Isoform 2 of Plectin	4684	531791	17	12	1	0.999	17	19	16	19	NaN	NaN	NaN	NaN	NaN	NaN	NaN	NaN	NaN	NaN	NaN	NaN	NaN	NaN	NaN	NaN	NaN	NaN	NaN	NaN	NaN	NaN	+		+	Homo sapiens (Human)	reviewed	3D-structure;Acetylation;Actin-binding;Alternative splicing;Cell junction;Coiled coil;Cytoplasm;Cytoskeleton;Direct protein sequencing;Disease variant;Epidermolysis bullosa;Limb-girdle muscular dystrophy;Methylation;Phosphoprotein;Reference proteome;Repeat;SH3 domain	P16144;P35637;P42858;Q14145	actin cytoskeleton reorganization [GO:0031532];actomyosin contractile ring assembly actin filament organization [GO:2000689];adherens junction organization [GO:0034332];cardiac muscle cell development [GO:0055013];cell morphogenesis [GO:0000902];cellular response to extracellular stimulus [GO:0031668];cellular response to fluid shear stress [GO:0071498];cellular response to hydrostatic pressure […	axon [GO:0030424];brush border [GO:0005903];costamere [GO:0043034];cytoplasm [GO:0005737];cytosol [GO:0005829];dendrite [GO:0030425];extracellular exosome [GO:0070062];focal adhesion [GO:0005925];hemidesmosome [GO:0030056];intermediate filament cytoskeleton [GO:0045111];membrane [GO:0016020];mitochondrial outer membrane [GO:0005741];myelin sheath [GO:0043209];perinuclear region of cytoplasm [GO:0…	actin cytoskeleton reorganization [GO:0031532];actin filament binding [GO:0051015];actomyosin contractile ring assembly actin filament organization [GO:2000689];adherens junction organization [GO:0034332];ankyrin binding [GO:0030506];axon [GO:0030424];brush border [GO:0005903];cadherin binding [GO:0045296];cardiac muscle cell development [GO:0055013];cell morphogenesis [GO:0000902];cellular respo…	actin filament binding [GO:0051015];ankyrin binding [GO:0030506];cadherin binding [GO:0045296];dystroglycan binding [GO:0002162];protein self-association [GO:0043621];RNA binding [GO:0003723];structural constituent of cytoskeleton [GO:0005200];structural constituent of muscle [GO:0008307];structural molecule activity [GO:0005198]	Plakin or cytolinker family	0	1
A0A0B4J2B5	A0A0B4J2B5_HUMAN	IGHV3OR16-9	Immunoglobulin heavy variable 3/OR16-9 (non-functional) (Fragment)	98	10657	1	1	0.99	0.9983	17	2	2	19	NaN	2600020	NaN	NaN	NaN	NaN	NaN	NaN	NaN	NaN	NaN	NaN	NaN	NaN	NaN	NaN	NaN	NaN	NaN	NaN	NaN	NaN				Homo sapiens (Human)	unreviewed	Proteomics identification;Reference proteome							0	0
I3L4M2	I3L4M2_HUMAN	P4HB	Protein disulfide-isomerase	537	60835	17	13	1	0.999	17	24	24	24	NaN	5952240	NaN	NaN	NaN	NaN	NaN	NaN	NaN	NaN	NaN	NaN	NaN	NaN	NaN	NaN	NaN	NaN	NaN	NaN	NaN	NaN				Homo sapiens (Human)	unreviewed	Disulfide bond;Endoplasmic reticulum;Isomerase;Proteomics identification;Redox-active center;Reference proteome;Repeat;Signal			endoplasmic reticulum [GO:0005783];endoplasmic reticulum lumen [GO:0005788]	endoplasmic reticulum [GO:0005783];endoplasmic reticulum lumen [GO:0005788];protein disulfide isomerase activity [GO:0003756]	protein disulfide isomerase activity [GO:0003756]	Protein disulfide isomerase family	0	0
A0A075B6S5	KV127_HUMAN	IGKV1-27	Immunoglobulin kappa variable 1-27	117	12712	6	1	1	0.999	16	29	10	61	168643000	64631900	127166000	NaN	NaN	NaN	NaN	NaN	NaN	NaN	NaN	NaN	NaN	NaN	NaN	NaN	NaN	NaN	NaN	NaN	NaN	NaN				Homo sapiens (Human)	reviewed	Adaptive immunity;Cell membrane;Disulfide bond;Immunity;Immunoglobulin;Immunoglobulin domain;Membrane;Reference proteome;Secreted;Signal		adaptive immune response [GO:0002250];immune response [GO:0006955]	extracellular space [GO:0005615];immunoglobulin complex [GO:0019814];plasma membrane [GO:0005886]	adaptive immune response [GO:0002250];extracellular space [GO:0005615];immune response [GO:0006955];immunoglobulin complex [GO:0019814];plasma membrane [GO:0005886]			0	0
A0A087WSY6	KVD15_HUMAN	IGKV3D-15	Immunoglobulin kappa variable 3D-15	115	12534	10	3	1	0.999	16	42	38	67	218518000	439998000	519126000	NaN	NaN	NaN	NaN	NaN	NaN	NaN	NaN	NaN	NaN	NaN	NaN	NaN	NaN	NaN	NaN	NaN	NaN	NaN				Homo sapiens (Human)	reviewed	Adaptive immunity;Cell membrane;Disulfide bond;Immunity;Immunoglobulin;Immunoglobulin domain;Membrane;Reference proteome;Secreted;Signal		adaptive immune response [GO:0002250];immune response [GO:0006955]	extracellular space [GO:0005615];immunoglobulin complex [GO:0019814];plasma membrane [GO:0005886]	adaptive immune response [GO:0002250];extracellular space [GO:0005615];immune response [GO:0006955];immunoglobulin complex [GO:0019814];plasma membrane [GO:0005886]			0	0
P01602	KV105_HUMAN	IGKV1-5	Immunoglobulin kappa variable 1-5	117	12782	16	3	1	0.999	16	57	33	58	65390800	112814000	114922000	NaN	NaN	NaN	NaN	NaN	NaN	NaN	NaN	NaN	NaN	NaN	NaN	NaN	NaN	NaN	NaN	NaN	NaN	NaN			+	Homo sapiens (Human)	reviewed	Adaptive immunity;Cell membrane;Direct protein sequencing;Disulfide bond;Immunity;Immunoglobulin;Immunoglobulin domain;Membrane;Reference proteome;Secreted;Signal		adaptive immune response [GO:0002250];immune response [GO:0006955]	blood microparticle [GO:0072562];extracellular exosome [GO:0070062];extracellular region [GO:0005576];extracellular space [GO:0005615];immunoglobulin complex [GO:0019814];plasma membrane [GO:0005886]	adaptive immune response [GO:0002250];antigen binding [GO:0003823];blood microparticle [GO:0072562];extracellular exosome [GO:0070062];extracellular region [GO:0005576];extracellular space [GO:0005615];immune response [GO:0006955];immunoglobulin complex [GO:0019814];plasma membrane [GO:0005886]	antigen binding [GO:0003823]		0	0
P02545-2	LMNA_HUMAN	LMNA	Isoform C of Prelamin-A/C	664	74139	16	13	1	0.999	16	22	22	22	NaN	NaN	NaN	NaN	NaN	NaN	NaN	NaN	NaN	NaN	NaN	NaN	NaN	NaN	NaN	NaN	NaN	NaN	NaN	NaN	NaN	NaN	+		+	Homo sapiens (Human)	reviewed	3D-structure;Acetylation;Alternative splicing;Cardiomyopathy;Charcot-Marie-Tooth disease;Coiled coil;Congenital muscular dystrophy;Direct protein sequencing;Disease variant;Emery-Dreifuss muscular dystrophy;Intermediate filament;Isopeptide bond;Limb-girdle muscular dystrophy;Lipoprotein;Methylation;Neurodegeneration;Neuropathy;Nucleus;Phosphoprotein;Prenylation;Reference proteome;Ubl conjugation	A6H8Z2-3;O43309;O75694;O75844;O75886;O75925;O76041;P02545-2;P10073;P10074;P10215;P10218;P16104;P17024;P18054;P20700;P42166;P46379-2;P50402;P54274-2;P58499;P60409;P62701;P63104;PRO_0000314029 [P36956];Q03181-2;Q03252;Q04323-2;Q0D2I5;Q0D2I5-5;Q12986;Q13123;Q13133-3;Q13573;Q14005-2;Q14585;Q15776;Q3B820;Q3SX64;Q5VYS8-5;Q6H8Q1-8;Q6X4W1-6;Q6ZN57;Q6ZNE9;Q6ZNH5;Q70EL1-9;Q71DI3;Q7Z3I7;Q7Z698;Q7Z699;Q86WT6…	cellular response to hypoxia [GO:0071456];cellular senescence [GO:0090398];DNA double-strand break attachment to nuclear envelope [GO:1990683];establishment or maintenance of microtubule cytoskeleton polarity [GO:0030951];heterochromatin formation [GO:0031507];muscle organ development [GO:0007517];negative regulation of cardiac muscle hypertrophy in response to stress [GO:1903243];negative regula…	cytosol [GO:0005829];intermediate filament [GO:0005882];lamin filament [GO:0005638];nuclear envelope [GO:0005635];nuclear lamina [GO:0005652];nuclear matrix [GO:0016363];nuclear membrane [GO:0031965];nuclear speck [GO:0016607];nucleoplasm [GO:0005654];nucleus [GO:0005634];perinuclear region of cytoplasm [GO:0048471];site of double-strand break [GO:0035861]	cellular response to hypoxia [GO:0071456];cellular senescence [GO:0090398];cytosol [GO:0005829];DNA double-strand break attachment to nuclear envelope [GO:1990683];establishment or maintenance of microtubule cytoskeleton polarity [GO:0030951];heterochromatin formation [GO:0031507];identical protein binding [GO:0042802];intermediate filament [GO:0005882];lamin filament [GO:0005638];muscle organ de…	identical protein binding [GO:0042802];structural constituent of cytoskeleton [GO:0005200];structural molecule activity [GO:0005198]	Intermediate filament family	0	0
P06733	ENOA_HUMAN	ENO1	Alpha-enolase	434	47169	16	6	1	0.999	16	20	20	20	NaN	770276	NaN	NaN	NaN	NaN	NaN	NaN	NaN	NaN	NaN	NaN	NaN	NaN	NaN	NaN	NaN	NaN	NaN	NaN	NaN	NaN	+		+	Homo sapiens (Human)	reviewed	3D-structure;Acetylation;Alternative initiation;Cell membrane;Cytoplasm;Direct protein sequencing;DNA-binding;Glycolysis;Hydroxylation;Isopeptide bond;Lyase;Magnesium;Membrane;Metal-binding;Nucleus;Phosphoprotein;Plasminogen activation;Reference proteome;Repressor;Transcription;Transcription regulation;Ubl conjugation	P12004;P22303;P42858;P63104;Q8WZ42	canonical glycolysis [GO:0061621];glycolytic process [GO:0006096];negative regulation of cell growth [GO:0030308];negative regulation of DNA-templated transcription [GO:0045892];negative regulation of hypoxia-induced intrinsic apoptotic signaling pathway [GO:1903298];negative regulation of transcription by RNA polymerase II [GO:0000122];positive regulation of ATP biosynthetic process [GO:2001171]…	cell cortex [GO:0005938];cell surface [GO:0009986];cytoplasm [GO:0005737];cytosol [GO:0005829];extracellular exosome [GO:0070062];extracellular space [GO:0005615];M band [GO:0031430];membrane [GO:0016020];nuclear outer membrane [GO:0005640];nucleus [GO:0005634];phosphopyruvate hydratase complex [GO:0000015];plasma membrane [GO:0005886]	cadherin binding [GO:0045296];canonical glycolysis [GO:0061621];cell cortex [GO:0005938];cell surface [GO:0009986];cytoplasm [GO:0005737];cytosol [GO:0005829];DNA-binding transcription repressor activity, RNA polymerase II-specific [GO:0001227];extracellular exosome [GO:0070062];extracellular space [GO:0005615];glycolytic process [GO:0006096];GTPase binding [GO:0051020];M band [GO:0031430];magnes…	cadherin binding [GO:0045296];DNA-binding transcription repressor activity, RNA polymerase II-specific [GO:0001227];GTPase binding [GO:0051020];magnesium ion binding [GO:0000287];phosphopyruvate hydratase activity [GO:0004634];protein homodimerization activity [GO:0042803];RNA binding [GO:0003723];RNA polymerase II transcription regulatory region sequence-specific DNA binding [GO:0000977];transcr…	Enolase family	0	0
P35579	MYH9_HUMAN	MYH9	Myosin-9	1960	226532	17	13	1	0.999	16	19	18	19	NaN	NaN	NaN	NaN	NaN	NaN	NaN	NaN	NaN	NaN	NaN	NaN	NaN	NaN	NaN	NaN	NaN	NaN	NaN	NaN	NaN	NaN	+		+	Homo sapiens (Human)	reviewed	3D-structure;Acetylation;Actin-binding;Alport syndrome;Alternative splicing;ATP-binding;Calmodulin-binding;Cataract;Cell adhesion;Cell shape;Coiled coil;Cytoplasm;Cytoplasmic vesicle;Cytoskeleton;Deafness;Direct protein sequencing;Disease variant;Methylation;Motor protein;Myosin;Non-syndromic deafness;Nucleotide-binding;Phosphoprotein;Reference proteome;Ubl conjugation	O00255;O00255-2;O46385;P04271;P06703;P0DTC2;P19338;P23297;P25815;P26447;P29034;P33763;P35579;P61073;P62993	actin cytoskeleton reorganization [GO:0031532];actin filament-based movement [GO:0030048];actomyosin structure organization [GO:0031032];angiogenesis [GO:0001525];blood vessel endothelial cell migration [GO:0043534];cortical granule exocytosis [GO:0060471];cytokinetic process [GO:0032506];establishment of meiotic spindle localization [GO:0051295];establishment of T cell polarity [GO:0001768];in u…	actin cytoskeleton [GO:0015629];actomyosin [GO:0042641];actomyosin contractile ring [GO:0005826];adherens junction [GO:0005912];brush border [GO:0005903];cell leading edge [GO:0031252];cleavage furrow [GO:0032154];cortical granule [GO:0060473];cytoplasm [GO:0005737];cytoplasmic side of plasma membrane [GO:0009898];cytosol [GO:0005829];extracellular exosome [GO:0070062];focal adhesion [GO:0005925]…	actin binding [GO:0003779];actin cytoskeleton [GO:0015629];actin cytoskeleton reorganization [GO:0031532];actin filament binding [GO:0051015];actin filament-based movement [GO:0030048];actomyosin [GO:0042641];actomyosin contractile ring [GO:0005826];actomyosin structure organization [GO:0031032];adherens junction [GO:0005912];ADP binding [GO:0043531];angiogenesis [GO:0001525];ATP binding [GO:0005…	actin binding [GO:0003779];actin filament binding [GO:0051015];ADP binding [GO:0043531];ATP binding [GO:0005524];cadherin binding [GO:0045296];calmodulin binding [GO:0005516];cytoskeletal motor activity [GO:0003774];identical protein binding [GO:0042802];integrin binding [GO:0005178];microfilament motor activity [GO:0000146];protein domain specific binding [GO:0019904];protein homodimerization ac…	Myosin family;TRAFAC class myosin-kinesin ATPase superfamily	0	0
P62736	ACTA_HUMAN	ACTA2	Actin, aortic smooth muscle	377	42009	3	2	1	0.9989	16	3	3	31	NaN	NaN	NaN	NaN	NaN	NaN	NaN	NaN	NaN	NaN	NaN	NaN	NaN	NaN	NaN	NaN	NaN	NaN	NaN	NaN	NaN	NaN			+	Homo sapiens (Human)	reviewed	Acetylation;Aortic aneurysm;ATP-binding;Cytoplasm;Cytoskeleton;Disease variant;Hydrolase;Isopeptide bond;Methylation;Muscle protein;Nucleotide-binding;Oxidation;Reference proteome		glomerular mesangial cell development [GO:0072144];mesenchyme migration [GO:0090131];positive regulation of ERK1 and ERK2 cascade [GO:0070374];positive regulation of gene expression [GO:0010628];positive regulation of hepatic stellate cell activation [GO:2000491];positive regulation of hepatic stellate cell contraction [GO:0061874];positive regulation of hepatic stellate cell migration [GO:006187…	basement membrane [GO:0005604];cell body [GO:0044297];cytoplasm [GO:0005737];cytosol [GO:0005829];dynactin complex [GO:0005869];extracellular exosome [GO:0070062];extracellular space [GO:0005615];filopodium [GO:0030175];lamellipodium [GO:0030027];motile cilium [GO:0031514];protein-containing complex [GO:0032991];smooth muscle contractile fiber [GO:0030485];stress fiber [GO:0001725]	ATP binding [GO:0005524];basement membrane [GO:0005604];cell body [GO:0044297];cytoplasm [GO:0005737];cytosol [GO:0005829];dynactin complex [GO:0005869];extracellular exosome [GO:0070062];extracellular space [GO:0005615];filopodium [GO:0030175];glomerular mesangial cell development [GO:0072144];hydrolase activity [GO:0016787];lamellipodium [GO:0030027];mesenchyme migration [GO:0090131];motile cil…	ATP binding [GO:0005524];hydrolase activity [GO:0016787];protein kinase binding [GO:0019901]	Actin family	0	2
P68104	EF1A1_HUMAN	EEF1A1	Elongation factor 1-alpha 1	462	50141	17	9	1	0.999	16	30	30	30	NaN	NaN	NaN	NaN	NaN	NaN	NaN	NaN	NaN	NaN	NaN	NaN	NaN	NaN	NaN	NaN	NaN	NaN	NaN	NaN	NaN	NaN	+			Homo sapiens (Human)	reviewed	3D-structure;Acetylation;Cell membrane;Cytoplasm;Direct protein sequencing;Elongation factor;GTP-binding;Host-virus interaction;Membrane;Methylation;Nucleotide-binding;Nucleus;Phosphoprotein;Protein biosynthesis;Reference proteome;Transcription;Transcription regulation;Ubl conjugation	P12004;P54725;P63104;Q00987;Q05516;Q14166;Q16539;Q8IUH5;Q8NFJ9;Q96IK1-2;Q9NZ94-2;Q9NYA1	cellular response to epidermal growth factor stimulus [GO:0071364];positive regulation by host of viral genome replication [GO:0044829];regulation of chaperone-mediated autophagy [GO:1904714];regulation of D-erythro-sphingosine kinase activity [GO:1900022];translation [GO:0006412];translational elongation [GO:0006414]	cortical actin cytoskeleton [GO:0030864];cytoplasm [GO:0005737];cytoplasmic side of lysosomal membrane [GO:0098574];cytosol [GO:0005829];eukaryotic translation elongation factor 1 complex [GO:0005853];extracellular exosome [GO:0070062];extracellular region [GO:0005576];extracellular space [GO:0005615];ficolin-1-rich granule lumen [GO:1904813];membrane [GO:0016020];nucleolus [GO:0005730];nucleus […	cellular response to epidermal growth factor stimulus [GO:0071364];cortical actin cytoskeleton [GO:0030864];cytoplasm [GO:0005737];cytoplasmic side of lysosomal membrane [GO:0098574];cytosol [GO:0005829];eukaryotic translation elongation factor 1 complex [GO:0005853];extracellular exosome [GO:0070062];extracellular region [GO:0005576];extracellular space [GO:0005615];ficolin-1-rich granule lumen …	GTP binding [GO:0005525];GTPase activity [GO:0003924];kinase binding [GO:0019900];protein kinase binding [GO:0019901];RNA binding [GO:0003723];translation elongation factor activity [GO:0003746];tRNA binding [GO:0000049]	Classic translation factor GTPase family;EF-Tu/EF-1A subfamily;TRAFAC class translation factor GTPase superfamily	0	0
Q9Y4L1	HYOU1_HUMAN	HYOU1	Hypoxia up-regulated protein 1	999	111335	16	10	1	0.9979	16	21	21	21	NaN	NaN	NaN	NaN	NaN	NaN	NaN	NaN	NaN	NaN	NaN	NaN	NaN	NaN	NaN	NaN	NaN	NaN	NaN	NaN	NaN	NaN	+	+	+	Homo sapiens (Human)	reviewed	Acetylation;Alternative splicing;ATP-binding;Chaperone;Direct protein sequencing;Disease variant;Endoplasmic reticulum;Glycoprotein;Nucleotide-binding;Phosphoprotein;Reference proteome;Signal;Stress response	P11021	cellular response to hypoxia [GO:0071456];endoplasmic reticulum to Golgi vesicle-mediated transport [GO:0006888];negative regulation of endoplasmic reticulum stress-induced neuron intrinsic apoptotic signaling pathway [GO:1903382];negative regulation of hypoxia-induced intrinsic apoptotic signaling pathway [GO:1903298];response to endoplasmic reticulum stress [GO:0034976];response to ischemia [GO…	endocytic vesicle lumen [GO:0071682];endoplasmic reticulum [GO:0005783];endoplasmic reticulum chaperone complex [GO:0034663];endoplasmic reticulum lumen [GO:0005788];extracellular exosome [GO:0070062];extracellular region [GO:0005576];focal adhesion [GO:0005925];membrane [GO:0016020];smooth endoplasmic reticulum [GO:0005790]	ATP binding [GO:0005524];ATP-dependent protein folding chaperone [GO:0140662];cellular response to hypoxia [GO:0071456];chaperone binding [GO:0051087];endocytic vesicle lumen [GO:0071682];endoplasmic reticulum [GO:0005783];endoplasmic reticulum chaperone complex [GO:0034663];endoplasmic reticulum lumen [GO:0005788];endoplasmic reticulum to Golgi vesicle-mediated transport [GO:0006888];extracellul…	ATP binding [GO:0005524];ATP-dependent protein folding chaperone [GO:0140662];chaperone binding [GO:0051087];unfolded protein binding [GO:0051082]	Heat shock protein 70 family	0	0
A0A0C4DH38	HV551_HUMAN	IGHV5-51	Immunoglobulin heavy variable 5-51	117	12675	16	5	1	0.999	15	37	35	37	212657000	119862000	387071000	NaN	NaN	NaN	NaN	NaN	NaN	NaN	NaN	NaN	NaN	NaN	NaN	NaN	NaN	NaN	NaN	NaN	NaN	NaN				Homo sapiens (Human)	reviewed	Adaptive immunity;Cell membrane;Disulfide bond;Immunity;Immunoglobulin;Immunoglobulin domain;Membrane;Reference proteome;Secreted;Signal		B cell receptor signaling pathway [GO:0050853];complement activation, classical pathway [GO:0006958];defense response to bacterium [GO:0042742];innate immune response [GO:0045087];phagocytosis, engulfment [GO:0006911];phagocytosis, recognition [GO:0006910];positive regulation of B cell activation [GO:0050871]	external side of plasma membrane [GO:0009897];immunoglobulin complex, circulating [GO:0042571]	antigen binding [GO:0003823];B cell receptor signaling pathway [GO:0050853];complement activation, classical pathway [GO:0006958];defense response to bacterium [GO:0042742];external side of plasma membrane [GO:0009897];immunoglobulin complex, circulating [GO:0042571];immunoglobulin receptor binding [GO:0034987];innate immune response [GO:0045087];phagocytosis, engulfment [GO:0006911];phagocytosis…	antigen binding [GO:0003823];immunoglobulin receptor binding [GO:0034987]		0	0
A0A0C4DH41	HV461_HUMAN	IGHV4-61	Immunoglobulin heavy variable 4-61	118	13066	14	5	1	0.999	15	57	17	58	279823000	368467000	491853000	NaN	NaN	NaN	NaN	NaN	NaN	NaN	NaN	NaN	NaN	NaN	NaN	NaN	NaN	NaN	NaN	NaN	NaN	NaN				Homo sapiens (Human)	reviewed	3D-structure;Adaptive immunity;Cell membrane;Disulfide bond;Immunity;Immunoglobulin;Immunoglobulin domain;Membrane;Reference proteome;Secreted;Signal		B cell receptor signaling pathway [GO:0050853];complement activation, classical pathway [GO:0006958];defense response to bacterium [GO:0042742];innate immune response [GO:0045087];phagocytosis, engulfment [GO:0006911];phagocytosis, recognition [GO:0006910];positive regulation of B cell activation [GO:0050871]	external side of plasma membrane [GO:0009897];immunoglobulin complex, circulating [GO:0042571]	antigen binding [GO:0003823];B cell receptor signaling pathway [GO:0050853];complement activation, classical pathway [GO:0006958];defense response to bacterium [GO:0042742];external side of plasma membrane [GO:0009897];immunoglobulin complex, circulating [GO:0042571];immunoglobulin receptor binding [GO:0034987];innate immune response [GO:0045087];phagocytosis, engulfment [GO:0006911];phagocytosis…	antigen binding [GO:0003823];immunoglobulin receptor binding [GO:0034987]		0	0
A0A0C4DH72	KV106_HUMAN	IGKV1-6	Immunoglobulin kappa variable 1-6	117	12697	8	3	1	0.999	15	27	27	42	NaN	10205900	24522000	NaN	NaN	NaN	NaN	NaN	NaN	NaN	NaN	NaN	NaN	NaN	NaN	NaN	NaN	NaN	NaN	NaN	NaN	NaN				Homo sapiens (Human)	reviewed	Adaptive immunity;Cell membrane;Disulfide bond;Immunity;Immunoglobulin;Immunoglobulin domain;Membrane;Reference proteome;Secreted;Signal		adaptive immune response [GO:0002250];immune response [GO:0006955]	extracellular space [GO:0005615];immunoglobulin complex [GO:0019814];plasma membrane [GO:0005886]	adaptive immune response [GO:0002250];extracellular space [GO:0005615];immune response [GO:0006955];immunoglobulin complex [GO:0019814];plasma membrane [GO:0005886]			0	0
P07355-2	ANXA2_HUMAN	ANXA2	Isoform 2 of Annexin A2	339	38604	15	10	1	0.999	15	20	18	20	NaN	NaN	NaN	NaN	NaN	NaN	NaN	NaN	NaN	NaN	NaN	NaN	NaN	NaN	NaN	NaN	NaN	NaN	NaN	NaN	NaN	NaN	+		+	Homo sapiens (Human)	reviewed	3D-structure;Acetylation;Alternative splicing;Annexin;Basement membrane;Calcium;Calcium/phospholipid-binding;Direct protein sequencing;Extracellular matrix;Host-virus interaction;Isopeptide bond;Phosphoprotein;Reference proteome;Repeat;RNA-binding;Secreted;Ubl conjugation	B7UM99;P00533;P07355;P10636-8;P12004;P15363;P40692;P60903;P75409;PRO_0000045602 [Q99IB8];Q14508;Q15599;Q15811-1;Q7DB77;Q8NBP7;Q9NUX5	angiogenesis [GO:0001525];collagen fibril organization [GO:0030199];fibrinolysis [GO:0042730];membrane raft assembly [GO:0001765];mRNA transcription by RNA polymerase II [GO:0042789];negative regulation of low-density lipoprotein particle receptor catabolic process [GO:0032804];negative regulation of receptor internalization [GO:0002091];osteoclast development [GO:0036035];positive regulation of …	adherens junction [GO:0005912];AnxA2-p11 complex [GO:1990665];azurophil granule lumen [GO:0035578];basement membrane [GO:0005604];basolateral plasma membrane [GO:0016323];cell surface [GO:0009986];collagen-containing extracellular matrix [GO:0062023];cornified envelope [GO:0001533];cytoplasm [GO:0005737];cytosol [GO:0005829];early endosome [GO:0005769];endosome [GO:0005768];extracellular exosome …	adherens junction [GO:0005912];angiogenesis [GO:0001525];AnxA2-p11 complex [GO:1990665];azurophil granule lumen [GO:0035578];basement membrane [GO:0005604];basolateral plasma membrane [GO:0016323];cadherin binding involved in cell-cell adhesion [GO:0098641];calcium channel activity [GO:0005262];calcium ion binding [GO:0005509];calcium-dependent phospholipid binding [GO:0005544];calcium-dependent …	cadherin binding involved in cell-cell adhesion [GO:0098641];calcium channel activity [GO:0005262];calcium ion binding [GO:0005509];calcium-dependent phospholipid binding [GO:0005544];calcium-dependent protein binding [GO:0048306];cytoskeletal protein binding [GO:0008092];identical protein binding [GO:0042802];phosphatidylinositol-4,5-bisphosphate binding [GO:0005546];phosphatidylserine binding […	Annexin family	0	0
P81605-2	DCD_HUMAN	DCD	Isoform 2 of Dermcidin	110	11284	15	6	1	0.999	15	63	63	63	44831900	143850000	10282300	NaN	NaN	NaN	NaN	NaN	NaN	NaN	NaN	NaN	NaN	NaN	NaN	NaN	NaN	NaN	NaN	NaN	NaN	NaN				Homo sapiens (Human)	reviewed	3D-structure;Acetylation;Alternative splicing;Antibiotic;Antimicrobial;Direct protein sequencing;Fungicide;Hydrolase;Manganese;Membrane;Metal-binding;Protease;Reference proteome;Secreted;Signal;Transmembrane;Transmembrane helix;Zinc	Q12797-6;Q92624	antibacterial humoral response [GO:0019731];antimicrobial humoral immune response mediated by antimicrobial peptide [GO:0061844];defense response to bacterium [GO:0042742];defense response to fungus [GO:0050832];defense response to Gram-negative bacterium [GO:0050829];defense response to Gram-positive bacterium [GO:0050830];inorganic anion transport [GO:0015698];killing by host of symbiont cells …	extracellular exosome [GO:0070062];extracellular region [GO:0005576];extracellular space [GO:0005615];extrinsic component of membrane [GO:0019898];membrane [GO:0016020];pore complex [GO:0046930]	anion channel activity [GO:0005253];antibacterial humoral response [GO:0019731];antimicrobial humoral immune response mediated by antimicrobial peptide [GO:0061844];defense response to bacterium [GO:0042742];defense response to fungus [GO:0050832];defense response to Gram-negative bacterium [GO:0050829];defense response to Gram-positive bacterium [GO:0050830];extracellular exosome [GO:0070062];ex…	anion channel activity [GO:0005253];metal ion binding [GO:0046872];peptidase activity [GO:0008233];RNA binding [GO:0003723]		1	6
Q6KB66-2	K2C80_HUMAN	KRT80	Isoform 2 of Keratin, type II cytoskeletal 80	452	50525	10	10	1	0.999	15	11	11	32	NaN	NaN	5146590	NaN	NaN	NaN	NaN	NaN	NaN	NaN	NaN	NaN	NaN	NaN	NaN	NaN	NaN	NaN	NaN	NaN	NaN	NaN	+		+	Homo sapiens (Human)	reviewed	Alternative splicing;Coiled coil;Intermediate filament;Keratin;Phosphoprotein;Reference proteome	O76011;O76013-2;O76015;O95447;P02533;P08727;P08779;P19012;P25791-3;P35900;P50222;Q14525;Q14532;Q15323;Q2M2I5;Q7Z3Y7;Q92764;Q9BRX5;Q9NX04;Q9UNS2	intermediate filament organization [GO:0045109];keratinization [GO:0031424]	cytoplasm [GO:0005737];cytosol [GO:0005829];intermediate filament [GO:0005882];intermediate filament cytoskeleton [GO:0045111];keratin filament [GO:0045095]	cytoplasm [GO:0005737];cytosol [GO:0005829];intermediate filament [GO:0005882];intermediate filament cytoskeleton [GO:0045111];intermediate filament organization [GO:0045109];keratin filament [GO:0045095];keratinization [GO:0031424];structural constituent of skin epidermis [GO:0030280]	structural constituent of skin epidermis [GO:0030280]	Intermediate filament family	0	0
Q9BRK5	CAB45_HUMAN	SDF4	45 kDa calcium-binding protein	362	41807	15	9	1	0.999	15	40	40	40	18285500	20708900	22852800	NaN	NaN	NaN	NaN	NaN	NaN	NaN	NaN	NaN	NaN	NaN	NaN	NaN	NaN	NaN	NaN	NaN	NaN	NaN	+	+	+	Homo sapiens (Human)	reviewed	Alternative splicing;Calcium;Cell membrane;Cell projection;Cytoplasm;Exocytosis;Glycoprotein;Golgi apparatus;Membrane;Metal-binding;Phosphoprotein;Reference proteome;Repeat;Signal	O75400-2;P13473-2;P55212;Q9Y371	calcium-ion regulated exocytosis [GO:0017156];cerebellum development [GO:0021549];fat cell differentiation [GO:0045444];maintenance of synapse structure [GO:0099558];response to ethanol [GO:0045471];UV protection [GO:0009650];zymogen granule exocytosis [GO:0070625]	bleb [GO:0032059];cytoplasm [GO:0005737];endoplasmic reticulum [GO:0005783];extracellular exosome [GO:0070062];Golgi apparatus [GO:0005794];Golgi lumen [GO:0005796];late endosome [GO:0005770];membrane [GO:0016020];plasma membrane [GO:0005886]	bleb [GO:0032059];calcium ion binding [GO:0005509];calcium-ion regulated exocytosis [GO:0017156];cerebellum development [GO:0021549];cytoplasm [GO:0005737];endoplasmic reticulum [GO:0005783];extracellular exosome [GO:0070062];fat cell differentiation [GO:0045444];Golgi apparatus [GO:0005794];Golgi lumen [GO:0005796];identical protein binding [GO:0042802];late endosome [GO:0005770];maintenance of …	calcium ion binding [GO:0005509];identical protein binding [GO:0042802]	CREC family	0	0
Q9NZ08-2	ERAP1_HUMAN	ERAP1	Isoform 2 of Endoplasmic reticulum aminopeptidase 1	941	107235	15	10	1	0.999	15	17	17	17	NaN	NaN	NaN	NaN	NaN	NaN	NaN	NaN	NaN	NaN	NaN	NaN	NaN	NaN	NaN	NaN	NaN	NaN	NaN	NaN	NaN	NaN		+	+	Homo sapiens (Human)	reviewed	3D-structure;Adaptive immunity;Alternative splicing;Aminopeptidase;Direct protein sequencing;Disulfide bond;Endoplasmic reticulum;Glycoprotein;Hydrolase;Immunity;Membrane;Metal-binding;Metalloprotease;Protease;Reference proteome;Signal-anchor;Transmembrane;Transmembrane helix;Zinc		adaptive immune response [GO:0002250];angiogenesis [GO:0001525];antigen processing and presentation of endogenous peptide antigen via MHC class I [GO:0019885];antigen processing and presentation of peptide antigen via MHC class I [GO:0002474];fat cell differentiation [GO:0045444];membrane protein ectodomain proteolysis [GO:0006509];peptide catabolic process [GO:0043171];positive regulation of ang…	cytoplasm [GO:0005737];cytosol [GO:0005829];endoplasmic reticulum [GO:0005783];endoplasmic reticulum lumen [GO:0005788];endoplasmic reticulum membrane [GO:0005789];extracellular exosome [GO:0070062];extracellular region [GO:0005576];extracellular space [GO:0005615];membrane [GO:0016020];plasma membrane [GO:0005886]	adaptive immune response [GO:0002250];aminopeptidase activity [GO:0004177];angiogenesis [GO:0001525];antigen processing and presentation of endogenous peptide antigen via MHC class I [GO:0019885];antigen processing and presentation of peptide antigen via MHC class I [GO:0002474];cytoplasm [GO:0005737];cytosol [GO:0005829];endopeptidase activity [GO:0004175];endoplasmic reticulum [GO:0005783];endo…	aminopeptidase activity [GO:0004177];endopeptidase activity [GO:0004175];interleukin-1, type II receptor binding [GO:0005151];interleukin-6 receptor binding [GO:0005138];metalloaminopeptidase activity [GO:0070006];metalloexopeptidase activity [GO:0008235];peptide binding [GO:0042277];zinc ion binding [GO:0008270]	Peptidase M1 family	0	0
A0A0B4J1V0	HV315_HUMAN	IGHV3-15	Immunoglobulin heavy variable 3-15	119	12926	3	2	1	0.999	14	8	8	67	NaN	5495880	2937010	NaN	NaN	NaN	NaN	NaN	NaN	NaN	NaN	NaN	NaN	NaN	NaN	NaN	NaN	NaN	NaN	NaN	NaN	NaN				Homo sapiens (Human)	reviewed	Adaptive immunity;Cell membrane;Disulfide bond;Immunity;Immunoglobulin;Immunoglobulin domain;Membrane;Reference proteome;Secreted;Signal		B cell receptor signaling pathway [GO:0050853];complement activation, classical pathway [GO:0006958];defense response to bacterium [GO:0042742];innate immune response [GO:0045087];phagocytosis, engulfment [GO:0006911];phagocytosis, recognition [GO:0006910];positive regulation of B cell activation [GO:0050871]	external side of plasma membrane [GO:0009897];immunoglobulin complex, circulating [GO:0042571]	antigen binding [GO:0003823];B cell receptor signaling pathway [GO:0050853];complement activation, classical pathway [GO:0006958];defense response to bacterium [GO:0042742];external side of plasma membrane [GO:0009897];immunoglobulin complex, circulating [GO:0042571];immunoglobulin receptor binding [GO:0034987];innate immune response [GO:0045087];phagocytosis, engulfment [GO:0006911];phagocytosis…	antigen binding [GO:0003823];immunoglobulin receptor binding [GO:0034987]		0	0
A0A0C4DH31	HV118_HUMAN	IGHV1-18	Immunoglobulin heavy variable 1-18	117	12820	10	5	1	0.999	14	30	21	40	18663600	81971800	221114000	NaN	NaN	NaN	NaN	NaN	NaN	NaN	NaN	NaN	NaN	NaN	NaN	NaN	NaN	NaN	NaN	NaN	NaN	NaN				Homo sapiens (Human)	reviewed	Adaptive immunity;Cell membrane;Disulfide bond;Immunity;Immunoglobulin;Immunoglobulin domain;Membrane;Reference proteome;Secreted;Signal		B cell receptor signaling pathway [GO:0050853];complement activation, classical pathway [GO:0006958];defense response to bacterium [GO:0042742];innate immune response [GO:0045087];phagocytosis, engulfment [GO:0006911];phagocytosis, recognition [GO:0006910];positive regulation of B cell activation [GO:0050871]	external side of plasma membrane [GO:0009897];immunoglobulin complex, circulating [GO:0042571]	antigen binding [GO:0003823];B cell receptor signaling pathway [GO:0050853];complement activation, classical pathway [GO:0006958];defense response to bacterium [GO:0042742];external side of plasma membrane [GO:0009897];immunoglobulin complex, circulating [GO:0042571];immunoglobulin receptor binding [GO:0034987];innate immune response [GO:0045087];phagocytosis, engulfment [GO:0006911];phagocytosis…	antigen binding [GO:0003823];immunoglobulin receptor binding [GO:0034987]		0	0
O00391-2	QSOX1_HUMAN	QSOX1	Isoform 2 of Sulfhydryl oxidase 1	747	82578	14	9	1	0.999	14	32	32	32	NaN	12949700	NaN	NaN	NaN	NaN	NaN	NaN	NaN	NaN	NaN	NaN	NaN	NaN	NaN	NaN	NaN	NaN	NaN	NaN	NaN	NaN	+	+	+	Homo sapiens (Human)	reviewed	3D-structure;Alternative splicing;Disulfide bond;FAD;Flavoprotein;Glycoprotein;Golgi apparatus;Membrane;Oxidoreductase;Phosphoprotein;Reference proteome;Secreted;Signal;Transmembrane;Transmembrane helix		extracellular matrix assembly [GO:0085029];negative regulation of macroautophagy [GO:0016242];protein folding [GO:0006457]	endoplasmic reticulum lumen [GO:0005788];extracellular exosome [GO:0070062];extracellular region [GO:0005576];extracellular space [GO:0005615];Golgi apparatus [GO:0005794];Golgi membrane [GO:0000139];intercellular bridge [GO:0045171];intracellular membrane-bounded organelle [GO:0043231];platelet alpha granule lumen [GO:0031093];specific granule lumen [GO:0035580];tertiary granule lumen [GO:190472…	endoplasmic reticulum lumen [GO:0005788];extracellular exosome [GO:0070062];extracellular matrix assembly [GO:0085029];extracellular region [GO:0005576];extracellular space [GO:0005615];FAD binding [GO:0071949];flavin-linked sulfhydryl oxidase activity [GO:0016971];Golgi apparatus [GO:0005794];Golgi membrane [GO:0000139];intercellular bridge [GO:0045171];intracellular membrane-bounded organelle […	FAD binding [GO:0071949];flavin-linked sulfhydryl oxidase activity [GO:0016971];protein disulfide isomerase activity [GO:0003756]	Quiescin-sulfhydryl oxidase (QSOX) family	0	0
O43852-2	CALU_HUMAN	CALU	Isoform 2 of Calumenin	315	37107	14	7	1	0.999	14	32	2	32	NaN	15890000	7803240	NaN	NaN	NaN	NaN	NaN	NaN	NaN	NaN	NaN	NaN	NaN	NaN	NaN	NaN	NaN	NaN	NaN	NaN	NaN	+	+	+	Homo sapiens (Human)	reviewed	Acetylation;Alternative splicing;Calcium;Direct protein sequencing;Endoplasmic reticulum;Glycoprotein;Golgi apparatus;Membrane;Metal-binding;Phosphoprotein;Reference proteome;Repeat;Sarcoplasmic reticulum;Secreted;Signal	P05067;P13569;Q9UMX0-2		endoplasmic reticulum [GO:0005783];endoplasmic reticulum lumen [GO:0005788];endoplasmic reticulum membrane [GO:0005789];extracellular region [GO:0005576];Golgi apparatus [GO:0005794];melanosome [GO:0042470];membrane [GO:0016020];sarcoplasmic reticulum lumen [GO:0033018]	calcium ion binding [GO:0005509];endoplasmic reticulum [GO:0005783];endoplasmic reticulum lumen [GO:0005788];endoplasmic reticulum membrane [GO:0005789];extracellular region [GO:0005576];Golgi apparatus [GO:0005794];melanosome [GO:0042470];membrane [GO:0016020];sarcoplasmic reticulum lumen [GO:0033018]	calcium ion binding [GO:0005509]	CREC family	0	0
P01034	CYTC_HUMAN	CST3	Cystatin-C	146	15799	16	15	1	0.999	14	78	78	78	736352000	747665000	1332150000	NaN	NaN	NaN	NaN	NaN	NaN	NaN	NaN	NaN	NaN	NaN	NaN	NaN	NaN	NaN	NaN	NaN	NaN	NaN	+		+	Homo sapiens (Human)	reviewed	3D-structure;Age-related macular degeneration;Amyloid;Amyloidosis;Direct protein sequencing;Disease variant;Disulfide bond;Glycoprotein;Phosphoprotein;Protease inhibitor;Reference proteome;Secreted;Signal;Thiol protease inhibitor	P01034;P05067;PRO_0000026502 [Q99538]	defense response [GO:0006952];negative regulation of blood vessel remodeling [GO:0060313];negative regulation of collagen catabolic process [GO:0010711];negative regulation of cysteine-type endopeptidase activity [GO:2000117];negative regulation of elastin catabolic process [GO:0060311];negative regulation of extracellular matrix disassembly [GO:0010716];negative regulation of peptidase activity …	cytoplasm [GO:0005737];endoplasmic reticulum [GO:0005783];endoplasmic reticulum lumen [GO:0005788];extracellular exosome [GO:0070062];extracellular region [GO:0005576];extracellular space [GO:0005615];ficolin-1-rich granule lumen [GO:1904813];Golgi apparatus [GO:0005794];plasma membrane [GO:0005886];tertiary granule lumen [GO:1904724];vesicle [GO:0031982]	amyloid-beta binding [GO:0001540];cysteine-type endopeptidase inhibitor activity [GO:0004869];cytoplasm [GO:0005737];defense response [GO:0006952];endopeptidase inhibitor activity [GO:0004866];endoplasmic reticulum [GO:0005783];endoplasmic reticulum lumen [GO:0005788];extracellular exosome [GO:0070062];extracellular region [GO:0005576];extracellular space [GO:0005615];ficolin-1-rich granule lumen…	amyloid-beta binding [GO:0001540];cysteine-type endopeptidase inhibitor activity [GO:0004869];endopeptidase inhibitor activity [GO:0004866];identical protein binding [GO:0042802];peptidase inhibitor activity [GO:0030414];protease binding [GO:0002020]	Cystatin family	0	0
P01700	LV147_HUMAN	IGLV1-47	Immunoglobulin lambda variable 1-47	117	12284	14	3	1	0.999	14	58	9	58	117501000	440230000	269166000	NaN	NaN	NaN	NaN	NaN	NaN	NaN	NaN	NaN	NaN	NaN	NaN	NaN	NaN	NaN	NaN	NaN	NaN	NaN				Homo sapiens (Human)	reviewed	3D-structure;Adaptive immunity;Cell membrane;Direct protein sequencing;Disulfide bond;Immunity;Immunoglobulin;Immunoglobulin domain;Membrane;Pyrrolidone carboxylic acid;Reference proteome;Secreted;Signal		adaptive immune response [GO:0002250];immune response [GO:0006955]	blood microparticle [GO:0072562];extracellular region [GO:0005576];extracellular space [GO:0005615];immunoglobulin complex [GO:0019814];plasma membrane [GO:0005886]	adaptive immune response [GO:0002250];antigen binding [GO:0003823];blood microparticle [GO:0072562];extracellular region [GO:0005576];extracellular space [GO:0005615];immune response [GO:0006955];immunoglobulin complex [GO:0019814];plasma membrane [GO:0005886]	antigen binding [GO:0003823]		0	0
P01857	IGHG1_HUMAN	IGHG1	Immunoglobulin heavy constant gamma 1	330	36106	15	11	1	0.999	14	59	23	59	268178000	45411100	15822500	NaN	NaN	NaN	NaN	NaN	NaN	NaN	NaN	NaN	NaN	NaN	NaN	NaN	NaN	NaN	NaN	NaN	NaN	NaN		+	+	Homo sapiens (Human)	reviewed	3D-structure;Adaptive immunity;Cell membrane;Chromosomal rearrangement;Direct protein sequencing;Disulfide bond;Glycoprotein;Immunity;Immunoglobulin;Immunoglobulin domain;Membrane;Reference proteome;Secreted	P04488;P12314;P31994	adaptive immune response [GO:0002250];antibody-dependent cellular cytotoxicity [GO:0001788];B cell receptor signaling pathway [GO:0050853];complement activation, classical pathway [GO:0006958];complement-dependent cytotoxicity [GO:0097278];defense response to bacterium [GO:0042742];innate immune response [GO:0045087];phagocytosis, engulfment [GO:0006911];phagocytosis, recognition [GO:0006910];pos…	blood microparticle [GO:0072562];external side of plasma membrane [GO:0009897];extracellular exosome [GO:0070062];extracellular region [GO:0005576];extracellular space [GO:0005615];IgG immunoglobulin complex [GO:0071735];immunoglobulin complex, circulating [GO:0042571]	adaptive immune response [GO:0002250];antibody-dependent cellular cytotoxicity [GO:0001788];antigen binding [GO:0003823];B cell receptor signaling pathway [GO:0050853];blood microparticle [GO:0072562];complement activation, classical pathway [GO:0006958];complement-dependent cytotoxicity [GO:0097278];defense response to bacterium [GO:0042742];external side of plasma membrane [GO:0009897];extracel…	antigen binding [GO:0003823];Fc-gamma receptor I complex binding [GO:0034988];immunoglobulin receptor binding [GO:0034987]		0	1
P06312	KV401_HUMAN	IGKV4-1	Immunoglobulin kappa variable 4-1	121	13380	12	3	1	0.999	14	52	52	56	125243000	220198000	238565000	NaN	NaN	NaN	NaN	NaN	NaN	NaN	NaN	NaN	NaN	NaN	NaN	NaN	NaN	NaN	NaN	NaN	NaN	NaN				Homo sapiens (Human)	reviewed	3D-structure;Adaptive immunity;Cell membrane;Direct protein sequencing;Disulfide bond;Immunity;Immunoglobulin;Immunoglobulin domain;Membrane;Reference proteome;Secreted;Signal		adaptive immune response [GO:0002250];immune response [GO:0006955]	blood microparticle [GO:0072562];extracellular region [GO:0005576];extracellular space [GO:0005615];immunoglobulin complex [GO:0019814];plasma membrane [GO:0005886]	adaptive immune response [GO:0002250];antigen binding [GO:0003823];blood microparticle [GO:0072562];extracellular region [GO:0005576];extracellular space [GO:0005615];immune response [GO:0006955];immunoglobulin complex [GO:0019814];plasma membrane [GO:0005886]	antigen binding [GO:0003823]		1	0
P07686	HEXB_HUMAN	HEXB	Beta-hexosaminidase subunit beta	556	63137	14	9	1	0.9989	14	19	17	19	NaN	NaN	NaN	NaN	NaN	NaN	NaN	NaN	NaN	NaN	NaN	NaN	NaN	NaN	NaN	NaN	NaN	NaN	NaN	NaN	NaN	NaN		+	+	Homo sapiens (Human)	reviewed	3D-structure;Cytoplasmic vesicle;Direct protein sequencing;Disease variant;Disulfide bond;Gangliosidosis;Glycoprotein;Glycosidase;Hydrolase;Lipid metabolism;Lysosome;Neurodegeneration;Reference proteome;Signal;Zymogen	O00308;O75808;O75925;O95164;P06865;P49639;P98170;Q04724;Q05516;Q13064;Q13564;Q6NW29;Q7KZS0;Q8IWV7;Q8IYU4;Q8N4N3;Q8NFH3;Q8TBB1;Q96D59;Q96FW1;Q96KR6;Q96PM5-4;Q9GZY0;Q9H347;Q9NUH8;Q9UHD9;Q9UNS2;Q9Y575-3	astrocyte cell migration [GO:0043615];cellular calcium ion homeostasis [GO:0006874];chondroitin sulfate catabolic process [GO:0030207];dermatan sulfate catabolic process [GO:0030209];ganglioside catabolic process [GO:0006689];glycosaminoglycan metabolic process [GO:0030203];hyaluronan catabolic process [GO:0030214];lipid storage [GO:0019915];locomotory behavior [GO:0007626];lysosome organization …	acrosomal vesicle [GO:0001669];azurophil granule [GO:0042582];azurophil granule lumen [GO:0035578];beta-N-acetylhexosaminidase complex [GO:1905379];cortical granule [GO:0060473];extracellular exosome [GO:0070062];extracellular region [GO:0005576];lysosomal lumen [GO:0043202];lysosome [GO:0005764];membrane [GO:0016020]	acetylglucosaminyltransferase activity [GO:0008375];acrosomal vesicle [GO:0001669];astrocyte cell migration [GO:0043615];azurophil granule [GO:0042582];azurophil granule lumen [GO:0035578];beta-N-acetylhexosaminidase activity [GO:0004563];beta-N-acetylhexosaminidase complex [GO:1905379];cellular calcium ion homeostasis [GO:0006874];chondroitin sulfate catabolic process [GO:0030207];cortical granu…	acetylglucosaminyltransferase activity [GO:0008375];beta-N-acetylhexosaminidase activity [GO:0004563];identical protein binding [GO:0042802];N-acetyl-beta-D-galactosaminidase activity [GO:0102148]	Glycosyl hydrolase 20 family	0	0
P80748	LV321_HUMAN	IGLV3-21	Immunoglobulin lambda variable 3-21	117	12446	13	5	1	0.999	14	38	38	43	32753000	121206000	180303000	NaN	NaN	NaN	NaN	NaN	NaN	NaN	NaN	NaN	NaN	NaN	NaN	NaN	NaN	NaN	NaN	NaN	NaN	NaN				Homo sapiens (Human)	reviewed	Adaptive immunity;Cell membrane;Direct protein sequencing;Disulfide bond;Immunity;Immunoglobulin;Immunoglobulin domain;Membrane;Reference proteome;Secreted;Signal		adaptive immune response [GO:0002250];immune response [GO:0006955]	blood microparticle [GO:0072562];extracellular exosome [GO:0070062];extracellular region [GO:0005576];extracellular space [GO:0005615];immunoglobulin complex [GO:0019814];plasma membrane [GO:0005886]	adaptive immune response [GO:0002250];antigen binding [GO:0003823];blood microparticle [GO:0072562];extracellular exosome [GO:0070062];extracellular region [GO:0005576];extracellular space [GO:0005615];immune response [GO:0006955];immunoglobulin complex [GO:0019814];plasma membrane [GO:0005886]	antigen binding [GO:0003823]		0	0
Q96S96	PEBP4_HUMAN	PEBP4	Phosphatidylethanolamine-binding protein 4	227	25733	15	8	1	0.999	14	56	56	56	11817400	86089800	13415500	NaN	NaN	NaN	NaN	NaN	NaN	NaN	NaN	NaN	NaN	NaN	NaN	NaN	NaN	NaN	NaN	NaN	NaN	NaN		+	+	Homo sapiens (Human)	reviewed	Direct protein sequencing;Glycoprotein;Reference proteome;Secreted;Signal	P04049;P31749		extracellular exosome [GO:0070062]	extracellular exosome [GO:0070062]		Phosphatidylethanolamine-binding protein family	0	0
A0A075B7F0	A0A075B7F0_HUMAN	IGHV3OR16-10	Immunoglobulin heavy variable 3/OR16-10 (non-functional) (Fragment)	116	12579	7	3	1	0.9988	14	13	13	35	NaN	NaN	NaN	NaN	NaN	NaN	NaN	NaN	NaN	NaN	NaN	NaN	NaN	NaN	NaN	NaN	NaN	NaN	NaN	NaN	NaN	NaN				Homo sapiens (Human)	unreviewed	Proteomics identification;Reference proteome;Signal		B cell receptor signaling pathway [GO:0050853];complement activation, classical pathway [GO:0006958];defense response to bacterium [GO:0042742];innate immune response [GO:0045087];phagocytosis, engulfment [GO:0006911];phagocytosis, recognition [GO:0006910];positive regulation of B cell activation [GO:0050871]	external side of plasma membrane [GO:0009897];immunoglobulin complex, circulating [GO:0042571]	antigen binding [GO:0003823];B cell receptor signaling pathway [GO:0050853];complement activation, classical pathway [GO:0006958];defense response to bacterium [GO:0042742];external side of plasma membrane [GO:0009897];immunoglobulin complex, circulating [GO:0042571];immunoglobulin receptor binding [GO:0034987];innate immune response [GO:0045087];phagocytosis, engulfment [GO:0006911];phagocytosis…	antigen binding [GO:0003823];immunoglobulin receptor binding [GO:0034987]		0	0
A0A075B6P5	KV228_HUMAN	IGKV2-28	Immunoglobulin kappa variable 2-28	120	12957	13	3	1	0.999	13	52	36	53	144097000	542058000	641470000	NaN	NaN	NaN	NaN	NaN	NaN	NaN	NaN	NaN	NaN	NaN	NaN	NaN	NaN	NaN	NaN	NaN	NaN	NaN				Homo sapiens (Human)	reviewed	Adaptive immunity;Cell membrane;Disulfide bond;Immunity;Immunoglobulin;Immunoglobulin domain;Membrane;Reference proteome;Secreted;Signal		adaptive immune response [GO:0002250];immune response [GO:0006955]	extracellular region [GO:0005576];extracellular space [GO:0005615];immunoglobulin complex [GO:0019814];plasma membrane [GO:0005886]	adaptive immune response [GO:0002250];extracellular region [GO:0005576];extracellular space [GO:0005615];immune response [GO:0006955];immunoglobulin complex [GO:0019814];plasma membrane [GO:0005886]			0	0
A0A0B4J1X8	HV343_HUMAN	IGHV3-43	Immunoglobulin heavy variable 3-43	118	13077	7	3	1	0.999	13	47	3	65	4914320	20507500	84365800	NaN	NaN	NaN	NaN	NaN	NaN	NaN	NaN	NaN	NaN	NaN	NaN	NaN	NaN	NaN	NaN	NaN	NaN	NaN				Homo sapiens (Human)	reviewed	Adaptive immunity;Cell membrane;Disulfide bond;Immunity;Immunoglobulin;Immunoglobulin domain;Membrane;Reference proteome;Secreted;Signal		B cell receptor signaling pathway [GO:0050853];complement activation, classical pathway [GO:0006958];defense response to bacterium [GO:0042742];innate immune response [GO:0045087];phagocytosis, engulfment [GO:0006911];phagocytosis, recognition [GO:0006910];positive regulation of B cell activation [GO:0050871]	external side of plasma membrane [GO:0009897];immunoglobulin complex, circulating [GO:0042571]	antigen binding [GO:0003823];B cell receptor signaling pathway [GO:0050853];complement activation, classical pathway [GO:0006958];defense response to bacterium [GO:0042742];external side of plasma membrane [GO:0009897];immunoglobulin complex, circulating [GO:0042571];immunoglobulin receptor binding [GO:0034987];innate immune response [GO:0045087];phagocytosis, engulfment [GO:0006911];phagocytosis…	antigen binding [GO:0003823];immunoglobulin receptor binding [GO:0034987]		0	0
A0A0B4J2D9	KVD13_HUMAN	IGKV1D-13	Immunoglobulin kappa variable 1D-13	117	12569	2	2	1	0.999	13	2	2	14	NaN	NaN	NaN	NaN	NaN	NaN	NaN	NaN	NaN	NaN	NaN	NaN	NaN	NaN	NaN	NaN	NaN	NaN	NaN	NaN	NaN	NaN				Homo sapiens (Human)	reviewed	Adaptive immunity;Cell membrane;Disulfide bond;Immunity;Immunoglobulin;Immunoglobulin domain;Membrane;Reference proteome;Secreted;Signal		adaptive immune response [GO:0002250];immune response [GO:0006955]	extracellular space [GO:0005615];immunoglobulin complex [GO:0019814];plasma membrane [GO:0005886]	adaptive immune response [GO:0002250];extracellular space [GO:0005615];immune response [GO:0006955];immunoglobulin complex [GO:0019814];plasma membrane [GO:0005886]			0	0
A0A0C4DH25	KVD20_HUMAN	IGKV3D-20	Immunoglobulin kappa variable 3D-20	116	12515	1	1	0.99	0.9989	13	1	1	11	NaN	NaN	95316700	NaN	NaN	NaN	NaN	NaN	NaN	NaN	NaN	NaN	NaN	NaN	NaN	NaN	NaN	NaN	NaN	NaN	NaN	NaN				Homo sapiens (Human)	reviewed	Adaptive immunity;Cell membrane;Disulfide bond;Immunity;Immunoglobulin;Immunoglobulin domain;Membrane;Reference proteome;Secreted;Signal		adaptive immune response [GO:0002250];immune response [GO:0006955]	extracellular region [GO:0005576];extracellular space [GO:0005615];immunoglobulin complex [GO:0019814];plasma membrane [GO:0005886]	adaptive immune response [GO:0002250];extracellular region [GO:0005576];extracellular space [GO:0005615];immune response [GO:0006955];immunoglobulin complex [GO:0019814];plasma membrane [GO:0005886]			0	0
A0A0C4DH29	HV103_HUMAN	IGHV1-3	Immunoglobulin heavy variable 1-3	117	13008	5	3	1	0.999	13	12	5	28	103254000	154710000	217705000	NaN	NaN	NaN	NaN	NaN	NaN	NaN	NaN	NaN	NaN	NaN	NaN	NaN	NaN	NaN	NaN	NaN	NaN	NaN				Homo sapiens (Human)	reviewed	Adaptive immunity;Cell membrane;Disulfide bond;Immunity;Immunoglobulin;Immunoglobulin domain;Membrane;Reference proteome;Secreted;Signal		B cell receptor signaling pathway [GO:0050853];complement activation, classical pathway [GO:0006958];defense response to bacterium [GO:0042742];innate immune response [GO:0045087];phagocytosis, engulfment [GO:0006911];phagocytosis, recognition [GO:0006910];positive regulation of B cell activation [GO:0050871]	external side of plasma membrane [GO:0009897];immunoglobulin complex, circulating [GO:0042571]	antigen binding [GO:0003823];B cell receptor signaling pathway [GO:0050853];complement activation, classical pathway [GO:0006958];defense response to bacterium [GO:0042742];external side of plasma membrane [GO:0009897];immunoglobulin complex, circulating [GO:0042571];immunoglobulin receptor binding [GO:0034987];innate immune response [GO:0045087];phagocytosis, engulfment [GO:0006911];phagocytosis…	antigen binding [GO:0003823];immunoglobulin receptor binding [GO:0034987]		0	0
A0A0C4DH35	HV335_HUMAN	IGHV3-35	Probable non-functional immunoglobulin heavy variable 3-35	117	12810	3	2	1	0.999	13	9	9	141	4359220	26360600	7054720	NaN	NaN	NaN	NaN	NaN	NaN	NaN	NaN	NaN	NaN	NaN	NaN	NaN	NaN	NaN	NaN	NaN	NaN	NaN		+		Homo sapiens (Human)	reviewed	Adaptive immunity;Cell membrane;Disulfide bond;Glycoprotein;Immunity;Immunoglobulin;Immunoglobulin domain;Membrane;Reference proteome;Secreted;Signal		B cell receptor signaling pathway [GO:0050853];complement activation, classical pathway [GO:0006958];defense response to bacterium [GO:0042742];innate immune response [GO:0045087];phagocytosis, engulfment [GO:0006911];phagocytosis, recognition [GO:0006910];positive regulation of B cell activation [GO:0050871]	external side of plasma membrane [GO:0009897];immunoglobulin complex, circulating [GO:0042571]	antigen binding [GO:0003823];B cell receptor signaling pathway [GO:0050853];complement activation, classical pathway [GO:0006958];defense response to bacterium [GO:0042742];external side of plasma membrane [GO:0009897];immunoglobulin complex, circulating [GO:0042571];immunoglobulin receptor binding [GO:0034987];innate immune response [GO:0045087];phagocytosis, engulfment [GO:0006911];phagocytosis…	antigen binding [GO:0003823];immunoglobulin receptor binding [GO:0034987]		0	0
O43852-3	CALU_HUMAN	CALU	Isoform 3 of Calumenin	315	37107	1	1	1	0.9989	13	3	3	8	13484900	NaN	7098020	NaN	NaN	NaN	NaN	NaN	NaN	NaN	NaN	NaN	NaN	NaN	NaN	NaN	NaN	NaN	NaN	NaN	NaN	NaN	+	+	+	Homo sapiens (Human)	reviewed	Acetylation;Alternative splicing;Calcium;Direct protein sequencing;Endoplasmic reticulum;Glycoprotein;Golgi apparatus;Membrane;Metal-binding;Phosphoprotein;Reference proteome;Repeat;Sarcoplasmic reticulum;Secreted;Signal	P05067;P13569;Q9UMX0-2		endoplasmic reticulum [GO:0005783];endoplasmic reticulum lumen [GO:0005788];endoplasmic reticulum membrane [GO:0005789];extracellular region [GO:0005576];Golgi apparatus [GO:0005794];melanosome [GO:0042470];membrane [GO:0016020];sarcoplasmic reticulum lumen [GO:0033018]	calcium ion binding [GO:0005509];endoplasmic reticulum [GO:0005783];endoplasmic reticulum lumen [GO:0005788];endoplasmic reticulum membrane [GO:0005789];extracellular region [GO:0005576];Golgi apparatus [GO:0005794];melanosome [GO:0042470];membrane [GO:0016020];sarcoplasmic reticulum lumen [GO:0033018]	calcium ion binding [GO:0005509]	CREC family	0	0
P01699	LV144_HUMAN	IGLV1-44	Immunoglobulin lambda variable 1-44	117	12201	1	1	1	0.999	13	2	2	11	NaN	NaN	656679	NaN	NaN	NaN	NaN	NaN	NaN	NaN	NaN	NaN	NaN	NaN	NaN	NaN	NaN	NaN	NaN	NaN	NaN	NaN				Homo sapiens (Human)	reviewed	Adaptive immunity;Cell membrane;Direct protein sequencing;Disulfide bond;Immunity;Immunoglobulin;Immunoglobulin domain;Membrane;Pyrrolidone carboxylic acid;Reference proteome;Secreted;Signal		adaptive immune response [GO:0002250];immune response [GO:0006955]	extracellular region [GO:0005576];extracellular space [GO:0005615];immunoglobulin complex [GO:0019814];plasma membrane [GO:0005886]	adaptive immune response [GO:0002250];antigen binding [GO:0003823];extracellular region [GO:0005576];extracellular space [GO:0005615];immune response [GO:0006955];immunoglobulin complex [GO:0019814];plasma membrane [GO:0005886]	antigen binding [GO:0003823]		0	0
P01701	LV151_HUMAN	IGLV1-51	Immunoglobulin lambda variable 1-51	117	12249	9	5	1	0.999	13	12	12	20	NaN	1760580	159315000	NaN	NaN	NaN	NaN	NaN	NaN	NaN	NaN	NaN	NaN	NaN	NaN	NaN	NaN	NaN	NaN	NaN	NaN	NaN				Homo sapiens (Human)	reviewed	Adaptive immunity;Cell membrane;Direct protein sequencing;Disulfide bond;Immunity;Immunoglobulin;Immunoglobulin domain;Membrane;Pyrrolidone carboxylic acid;Reference proteome;Secreted;Signal		adaptive immune response [GO:0002250];immune response [GO:0006955]	extracellular exosome [GO:0070062];extracellular region [GO:0005576];extracellular space [GO:0005615];immunoglobulin complex [GO:0019814];plasma membrane [GO:0005886]	adaptive immune response [GO:0002250];antigen binding [GO:0003823];extracellular exosome [GO:0070062];extracellular region [GO:0005576];extracellular space [GO:0005615];immune response [GO:0006955];immunoglobulin complex [GO:0019814];plasma membrane [GO:0005886]	antigen binding [GO:0003823]		0	0
P05090	APOD_HUMAN	APOD	Apolipoprotein D	189	21276	13	10	1	0.999	13	79	79	79	273160000	161869000	NaN	NaN	NaN	NaN	NaN	NaN	NaN	NaN	NaN	NaN	NaN	NaN	NaN	NaN	NaN	NaN	NaN	NaN	NaN	NaN		+	+	Homo sapiens (Human)	reviewed	3D-structure;Direct protein sequencing;Disulfide bond;Glycoprotein;Lipid-binding;Pyrrolidone carboxylic acid;Reference proteome;Secreted;Signal;Transport	A8KA83;O14880;O15342;O15529;O15552;O43315;O43889-2;O75783;O95471;P11912;P19397;P25090;P34910-2;P43628;P48051;P48165;Q13113;Q13323;Q3KNW5;Q49AM1;Q4KMG9;Q5JX71;Q5T7V8;Q6IBW4-4;Q7Z7G2;Q8IUN9;Q8N6K0;Q8N7X8;Q8TB36;Q8TDV0;Q8TED1;Q96B21;Q96BA8;Q96BI3;Q96Q45-2;Q99437;Q9BSE2;Q9BXK5;Q9GZY8-5;Q9H2K0;Q9H7M9;Q9NQQ7-3;Q9NVV5-2;Q9P0L0;Q9Y282;Q9Y680	aging [GO:0007568];angiogenesis [GO:0001525];brain development [GO:0007420];glucose metabolic process [GO:0006006];lipid metabolic process [GO:0006629];negative regulation of cytokine production involved in inflammatory response [GO:1900016];negative regulation of focal adhesion assembly [GO:0051895];negative regulation of lipoprotein lipid oxidation [GO:0060588];negative regulation of monocyte c…	cytoplasm [GO:0005737];cytosolic ribosome [GO:0022626];dendrite [GO:0030425];endoplasmic reticulum [GO:0005783];extracellular exosome [GO:0070062];extracellular region [GO:0005576];extracellular space [GO:0005615];neuronal cell body [GO:0043025];perinuclear region of cytoplasm [GO:0048471]	aging [GO:0007568];angiogenesis [GO:0001525];brain development [GO:0007420];cholesterol binding [GO:0015485];cytoplasm [GO:0005737];cytosolic ribosome [GO:0022626];dendrite [GO:0030425];endoplasmic reticulum [GO:0005783];extracellular exosome [GO:0070062];extracellular region [GO:0005576];extracellular space [GO:0005615];glucose metabolic process [GO:0006006];lipid metabolic process [GO:0006629];…	cholesterol binding [GO:0015485];lipid transporter activity [GO:0005319]	Calycin superfamily;Lipocalin family	1	0
P0DP04	HV43D_HUMAN	IGHV3-43D	Immunoglobulin heavy variable 3-43D	118	13017	2	2	1	0.999	13	10	10	68	NaN	5310890	48029600	NaN	NaN	NaN	NaN	NaN	NaN	NaN	NaN	NaN	NaN	NaN	NaN	NaN	NaN	NaN	NaN	NaN	NaN	NaN				Homo sapiens (Human)	reviewed	Adaptive immunity;Cell membrane;Disulfide bond;Immunity;Immunoglobulin;Immunoglobulin domain;Membrane;Reference proteome;Secreted;Signal		B cell receptor signaling pathway [GO:0050853];complement activation, classical pathway [GO:0006958];defense response to bacterium [GO:0042742];innate immune response [GO:0045087];phagocytosis, engulfment [GO:0006911];phagocytosis, recognition [GO:0006910];positive regulation of B cell activation [GO:0050871]	external side of plasma membrane [GO:0009897];immunoglobulin complex, circulating [GO:0042571]	antigen binding [GO:0003823];B cell receptor signaling pathway [GO:0050853];complement activation, classical pathway [GO:0006958];defense response to bacterium [GO:0042742];external side of plasma membrane [GO:0009897];immunoglobulin complex, circulating [GO:0042571];immunoglobulin receptor binding [GO:0034987];innate immune response [GO:0045087];phagocytosis, engulfment [GO:0006911];phagocytosis…	antigen binding [GO:0003823];immunoglobulin receptor binding [GO:0034987]		0	0
P10586-2	PTPRF_HUMAN	PTPRF	Isoform 2 of Receptor-type tyrosine-protein phosphatase F	1907	212879	13	7	1	0.999	13	15	15	15	NaN	NaN	8129370	NaN	NaN	NaN	NaN	NaN	NaN	NaN	NaN	NaN	NaN	NaN	NaN	NaN	NaN	NaN	NaN	NaN	NaN	NaN	+	+	+	Homo sapiens (Human)	reviewed	3D-structure;Alternative splicing;Cell adhesion;Disulfide bond;Glycoprotein;Heparin-binding;Hydrolase;Immunoglobulin domain;Membrane;Phosphoprotein;Protein phosphatase;Receptor;Reference proteome;Repeat;Signal;Transmembrane;Transmembrane helix		cell adhesion [GO:0007155];cell migration [GO:0016477];negative regulation of receptor binding [GO:1900121];neuron projection regeneration [GO:0031102];peptidyl-tyrosine dephosphorylation [GO:0035335];protein dephosphorylation [GO:0006470];regulation of axon regeneration [GO:0048679];synaptic membrane adhesion [GO:0099560];transmembrane receptor protein tyrosine phosphatase signaling pathway [GO:…	extracellular exosome [GO:0070062];neuron projection [GO:0043005];neuronal cell body [GO:0043025];plasma membrane [GO:0005886]	cell adhesion [GO:0007155];cell adhesion molecule binding [GO:0050839];cell migration [GO:0016477];chondroitin sulfate proteoglycan binding [GO:0035373];extracellular exosome [GO:0070062];heparin binding [GO:0008201];negative regulation of receptor binding [GO:1900121];neuron projection [GO:0043005];neuron projection regeneration [GO:0031102];neuronal cell body [GO:0043025];peptidyl-tyrosine deph…	cell adhesion molecule binding [GO:0050839];chondroitin sulfate proteoglycan binding [GO:0035373];heparin binding [GO:0008201];protein tyrosine phosphatase activity [GO:0004725];protein-containing complex binding [GO:0044877];transmembrane receptor protein tyrosine phosphatase activity [GO:0005001]	Protein-tyrosine phosphatase family;Receptor class 2A subfamily	0	0
P14618-2	KPYM_HUMAN	PKM	Isoform M1 of Pyruvate kinase PKM	531	57937	13	8	1	0.999	13	19	19	19	NaN	NaN	NaN	NaN	NaN	NaN	NaN	NaN	NaN	NaN	NaN	NaN	NaN	NaN	NaN	NaN	NaN	NaN	NaN	NaN	NaN	NaN	+		+	Homo sapiens (Human)	reviewed	3D-structure;Acetylation;Allosteric enzyme;Alternative splicing;ATP-binding;Cytoplasm;Direct protein sequencing;Glycolysis;Hydroxylation;Isopeptide bond;Kinase;Magnesium;Metal-binding;Methylation;Nucleotide-binding;Nucleus;Phosphoprotein;Potassium;Pyruvate;Reference proteome;Transferase;Translation regulation;Ubl conjugation	P04049;P22607;P27361;P32121;P35222;P42858;P49407;P53355;P68431;Q16665;Q7Z699;Q8N488;Q96IK1-2;Q9BSI4;Q9H6Z9;Q9UMX0;Q9WMX2;Q9Y649	canonical glycolysis [GO:0061621];cellular response to insulin stimulus [GO:0032869];glycolytic process [GO:0006096];positive regulation of cytoplasmic translation [GO:2000767];positive regulation of sprouting angiogenesis [GO:1903672];positive regulation of transcription by RNA polymerase II [GO:0045944];programmed cell death [GO:0012501]	cilium [GO:0005929];collagen-containing extracellular matrix [GO:0062023];cytoplasm [GO:0005737];cytosol [GO:0005829];extracellular exosome [GO:0070062];extracellular region [GO:0005576];extracellular vesicle [GO:1903561];ficolin-1-rich granule lumen [GO:1904813];mitochondrion [GO:0005739];nucleus [GO:0005634];rough endoplasmic reticulum [GO:0005791];secretory granule lumen [GO:0034774];vesicle […	ATP binding [GO:0005524];cadherin binding [GO:0045296];canonical glycolysis [GO:0061621];cellular response to insulin stimulus [GO:0032869];cilium [GO:0005929];collagen-containing extracellular matrix [GO:0062023];cytoplasm [GO:0005737];cytosol [GO:0005829];extracellular exosome [GO:0070062];extracellular region [GO:0005576];extracellular vesicle [GO:1903561];ficolin-1-rich granule lumen [GO:1904…	ATP binding [GO:0005524];cadherin binding [GO:0045296];histone H3T11 kinase activity [GO:0035402];magnesium ion binding [GO:0000287];MHC class II protein complex binding [GO:0023026];mRNA binding [GO:0003729];potassium ion binding [GO:0030955];protein homodimerization activity [GO:0042803];protein tyrosine kinase activity [GO:0004713];pyruvate kinase activity [GO:0004743];RNA binding [GO:0003723]…	Pyruvate kinase family	0	0
P42357	HUTH_HUMAN	HAL	Histidine ammonia-lyase	657	72698	13	8	1	0.999	13	14	14	14	4105390	NaN	NaN	NaN	NaN	NaN	NaN	NaN	NaN	NaN	NaN	NaN	NaN	NaN	NaN	NaN	NaN	NaN	NaN	NaN	NaN	NaN	+		+	Homo sapiens (Human)	reviewed	Alternative splicing;Disease variant;Histidine metabolism;Lyase;Phosphoprotein;Reference proteome		histidine catabolic process [GO:0006548];histidine catabolic process to glutamate and formamide [GO:0019556];histidine catabolic process to glutamate and formate [GO:0019557]	cytosol [GO:0005829]	ammonia-lyase activity [GO:0016841];cytosol [GO:0005829];histidine ammonia-lyase activity [GO:0004397];histidine catabolic process [GO:0006548];histidine catabolic process to glutamate and formamide [GO:0019556];histidine catabolic process to glutamate and formate [GO:0019557]	ammonia-lyase activity [GO:0016841];histidine ammonia-lyase activity [GO:0004397]	PAL/histidase family	0	0
P68366-2	TBA4A_HUMAN	TUBA4A	Isoform 2 of Tubulin alpha-4A chain	448	49924	1	1	0.99	0.9989	13	1	1	12	NaN	NaN	NaN	NaN	NaN	NaN	NaN	NaN	NaN	NaN	NaN	NaN	NaN	NaN	NaN	NaN	NaN	NaN	NaN	NaN	NaN	NaN	+		+	Homo sapiens (Human)	reviewed	Acetylation;Alternative splicing;Amyotrophic lateral sclerosis;Cytoplasm;Cytoskeleton;Direct protein sequencing;GTP-binding;Hydrolase;Magnesium;Metal-binding;Methylation;Microtubule;Neurodegeneration;Nitration;Nucleotide-binding;Phosphoprotein;Reference proteome	P05067;P30622;Q8N4U5;Q8NA72	microtubule cytoskeleton organization [GO:0000226];mitotic cell cycle [GO:0000278]	cytoplasm [GO:0005737];cytoskeleton [GO:0005856];cytosol [GO:0005829];extracellular exosome [GO:0070062];extracellular region [GO:0005576];microtubule [GO:0005874];microtubule cytoskeleton [GO:0015630]	cytoplasm [GO:0005737];cytoskeleton [GO:0005856];cytosol [GO:0005829];extracellular exosome [GO:0070062];extracellular region [GO:0005576];GTP binding [GO:0005525];hydrolase activity [GO:0016787];metal ion binding [GO:0046872];microtubule [GO:0005874];microtubule cytoskeleton [GO:0015630];microtubule cytoskeleton organization [GO:0000226];mitotic cell cycle [GO:0000278];protein kinase binding [GO…	GTP binding [GO:0005525];hydrolase activity [GO:0016787];metal ion binding [GO:0046872];protein kinase binding [GO:0019901];structural constituent of cytoskeleton [GO:0005200]	Tubulin family	0	0
Q8WVV4-1	POF1B_HUMAN	POF1B	Isoform 1 of Protein POF1B	589	68065	13	6	1	0.999	13	20	20	20	NaN	NaN	NaN	NaN	NaN	NaN	NaN	NaN	NaN	NaN	NaN	NaN	NaN	NaN	NaN	NaN	NaN	NaN	NaN	NaN	NaN	NaN			+	Homo sapiens (Human)	reviewed	3D-structure;Actin-binding;Alternative splicing;Cell junction;Coiled coil;Disease variant;Premature ovarian failure;Reference proteome;Tight junction	O43559;O60437;O75679;P27658;P40617;P41182;P55040;Q2WGJ6;Q7L273;Q86VF2-5;Q86YD7;Q8TCE9;Q9BSW7	actin cytoskeleton organization [GO:0030036];actin filament organization [GO:0007015];bicellular tight junction assembly [GO:0070830];epithelial cell morphogenesis [GO:0003382]	actin filament [GO:0005884];adherens junction [GO:0005912];bicellular tight junction [GO:0005923];desmosome [GO:0030057]	actin cytoskeleton organization [GO:0030036];actin filament [GO:0005884];actin filament binding [GO:0051015];actin filament organization [GO:0007015];adherens junction [GO:0005912];bicellular tight junction [GO:0005923];bicellular tight junction assembly [GO:0070830];desmosome [GO:0030057];epithelial cell morphogenesis [GO:0003382]	actin filament binding [GO:0051015]		0	0
Q99574	NEUS_HUMAN	SERPINI1	Neuroserpin	410	46427	13	8	1	0.999	13	18	18	18	NaN	1603480	3343890	NaN	NaN	NaN	NaN	NaN	NaN	NaN	NaN	NaN	NaN	NaN	NaN	NaN	NaN	NaN	NaN	NaN	NaN	NaN		+	+	Homo sapiens (Human)	reviewed	3D-structure;Cytoplasmic vesicle;Disease variant;Glycoprotein;Neurodegeneration;Protease inhibitor;Reference proteome;Secreted;Serine protease inhibitor;Signal		central nervous system development [GO:0007417];negative regulation of endopeptidase activity [GO:0010951];peripheral nervous system development [GO:0007422];positive regulation of neuron projection development [GO:0010976];regulation of cell adhesion [GO:0030155]	cytoplasmic vesicle lumen [GO:0060205];extracellular exosome [GO:0070062];extracellular space [GO:0005615];neuronal cell body [GO:0043025];perikaryon [GO:0043204];secretory granule lumen [GO:0034774]	central nervous system development [GO:0007417];cytoplasmic vesicle lumen [GO:0060205];extracellular exosome [GO:0070062];extracellular space [GO:0005615];negative regulation of endopeptidase activity [GO:0010951];neuronal cell body [GO:0043025];perikaryon [GO:0043204];peripheral nervous system development [GO:0007422];positive regulation of neuron projection development [GO:0010976];regulation o…	serine-type endopeptidase inhibitor activity [GO:0004867]	Serpin family	0	0
A0A0B4J2H0	HV69D_HUMAN	IGHV1-69D	Immunoglobulin heavy variable 1-69D	117	12660	5	2	1	0.999	12	18	6	30	56351300	NaN	33879900	NaN	NaN	NaN	NaN	NaN	NaN	NaN	NaN	NaN	NaN	NaN	NaN	NaN	NaN	NaN	NaN	NaN	NaN	NaN				Homo sapiens (Human)	reviewed	3D-structure;Adaptive immunity;Cell membrane;Disulfide bond;Immunity;Immunoglobulin;Immunoglobulin domain;Membrane;Pyrrolidone carboxylic acid;Reference proteome;Secreted;Signal		B cell receptor signaling pathway [GO:0050853];complement activation, classical pathway [GO:0006958];defense response to bacterium [GO:0042742];innate immune response [GO:0045087];phagocytosis, engulfment [GO:0006911];phagocytosis, recognition [GO:0006910];positive regulation of B cell activation [GO:0050871]	external side of plasma membrane [GO:0009897];immunoglobulin complex, circulating [GO:0042571]	antigen binding [GO:0003823];B cell receptor signaling pathway [GO:0050853];complement activation, classical pathway [GO:0006958];defense response to bacterium [GO:0042742];external side of plasma membrane [GO:0009897];immunoglobulin complex, circulating [GO:0042571];immunoglobulin receptor binding [GO:0034987];innate immune response [GO:0045087];phagocytosis, engulfment [GO:0006911];phagocytosis…	antigen binding [GO:0003823];immunoglobulin receptor binding [GO:0034987]		0	0
P01703	LV140_HUMAN	IGLV1-40	Immunoglobulin lambda variable 1-40	118	12302	7	2	1	0.999	12	21	17	34	NaN	211926000	41468600	NaN	NaN	NaN	NaN	NaN	NaN	NaN	NaN	NaN	NaN	NaN	NaN	NaN	NaN	NaN	NaN	NaN	NaN	NaN				Homo sapiens (Human)	reviewed	Adaptive immunity;Cell membrane;Direct protein sequencing;Disulfide bond;Immunity;Immunoglobulin;Immunoglobulin domain;Membrane;Pyrrolidone carboxylic acid;Reference proteome;Secreted;Signal		adaptive immune response [GO:0002250];immune response [GO:0006955]	extracellular region [GO:0005576];extracellular space [GO:0005615];immunoglobulin complex [GO:0019814];plasma membrane [GO:0005886]	adaptive immune response [GO:0002250];antigen binding [GO:0003823];extracellular region [GO:0005576];extracellular space [GO:0005615];immune response [GO:0006955];immunoglobulin complex [GO:0019814];plasma membrane [GO:0005886]	antigen binding [GO:0003823]		0	0
P03973	SLPI_HUMAN	SLPI	Antileukoproteinase	132	14326	13	12	1	0.999	12	74	74	74	1245260000	2343540000	1122030000	NaN	NaN	NaN	NaN	NaN	NaN	NaN	NaN	NaN	NaN	NaN	NaN	NaN	NaN	NaN	NaN	NaN	NaN	NaN				Homo sapiens (Human)	reviewed	3D-structure;Antibiotic;Antimicrobial;Direct protein sequencing;Disulfide bond;Immunity;Innate immunity;Protease inhibitor;Reference proteome;Repeat;Secreted;Serine protease inhibitor;Signal	O43561-2;O43765;P41271-2;P49639;Q12805;Q13064;Q8IZU0;Q8WWB5;Q96EQ0;Q96HA8;Q96Q77;Q96QK8;Q9BXU9;Q9UHD9;Q9UMX0	antibacterial humoral response [GO:0019731];immune response [GO:0006955];innate immune response [GO:0045087];modulation of process of another organism [GO:0035821];negative regulation of protein binding [GO:0032091];negative regulation of viral genome replication [GO:0045071];response to lipopolysaccharide [GO:0032496]	collagen-containing extracellular matrix [GO:0062023];extracellular exosome [GO:0070062];extracellular region [GO:0005576];extracellular space [GO:0005615];Golgi apparatus [GO:0005794];specific granule lumen [GO:0035580]	antibacterial humoral response [GO:0019731];collagen-containing extracellular matrix [GO:0062023];DNA binding [GO:0003677];endopeptidase inhibitor activity [GO:0004866];enzyme binding [GO:0019899];extracellular exosome [GO:0070062];extracellular region [GO:0005576];extracellular space [GO:0005615];Golgi apparatus [GO:0005794];immune response [GO:0006955];innate immune response [GO:0045087];modula…	DNA binding [GO:0003677];endopeptidase inhibitor activity [GO:0004866];enzyme binding [GO:0019899];mRNA binding [GO:0003729];serine-type endopeptidase inhibitor activity [GO:0004867]		0	1
P04406-2	G3P_HUMAN	GAPDH	Isoform 2 of Glyceraldehyde-3-phosphate dehydrogenase	335	36053	12	4	1	0.999	12	18	18	18	37660500	NaN	NaN	NaN	NaN	NaN	NaN	NaN	NaN	NaN	NaN	NaN	NaN	NaN	NaN	NaN	NaN	NaN	NaN	NaN	NaN	NaN	+	+	+	Homo sapiens (Human)	reviewed	3D-structure;Acetylation;ADP-ribosylation;Alternative splicing;Apoptosis;Cytoplasm;Cytoskeleton;Direct protein sequencing;Glycolysis;Glycoprotein;Immunity;Innate immunity;Isopeptide bond;Membrane;Methylation;NAD;Nucleus;Oxidation;Oxidoreductase;Phosphoprotein;Reference proteome;S-nitrosylation;Transferase;Translation regulation;Ubl conjugation	O00471;O75344;P00441;P00533;P00558;P04406;P05067;P05109;P06241;P10599;P12004;P15927;P17612;P35222;P35228;P42695;P42858;P48147;Q14194;Q6UY14-3;Q8NEA9;Q8WUY3;Q92993-2;Q96GZ6;Q9BPW9-4;Q9BSI4;Q9UHX1-2;Q9UIJ7;Q9UQM7	antimicrobial humoral immune response mediated by antimicrobial peptide [GO:0061844];cellular response to type II interferon [GO:0071346];defense response to fungus [GO:0050832];glucose metabolic process [GO:0006006];glycolytic process [GO:0006096];killing by host of symbiont cells [GO:0051873];killing of cells of another organism [GO:0031640];microtubule cytoskeleton organization [GO:0000226];ne…	cytoplasm [GO:0005737];cytosol [GO:0005829];extracellular exosome [GO:0070062];GAIT complex [GO:0097452];intracellular membrane-bounded organelle [GO:0043231];lipid droplet [GO:0005811];membrane [GO:0016020];microtubule cytoskeleton [GO:0015630];nuclear membrane [GO:0031965];nucleus [GO:0005634];perinuclear region of cytoplasm [GO:0048471];plasma membrane [GO:0005886];ribonucleoprotein complex [G…	antimicrobial humoral immune response mediated by antimicrobial peptide [GO:0061844];aspartic-type endopeptidase inhibitor activity [GO:0019828];cellular response to type II interferon [GO:0071346];cytoplasm [GO:0005737];cytosol [GO:0005829];defense response to fungus [GO:0050832];disordered domain specific binding [GO:0097718];extracellular exosome [GO:0070062];GAIT complex [GO:0097452];glucose …	aspartic-type endopeptidase inhibitor activity [GO:0019828];disordered domain specific binding [GO:0097718];glyceraldehyde-3-phosphate dehydrogenase (NAD+) (phosphorylating) activity [GO:0004365];identical protein binding [GO:0042802];microtubule binding [GO:0008017];NAD binding [GO:0051287];NADP binding [GO:0050661];peptidyl-cysteine S-nitrosylase activity [GO:0035605]	Glyceraldehyde-3-phosphate dehydrogenase family	0	0
P06310	KV230_HUMAN	IGKV2-30	Immunoglobulin kappa variable 2-30	120	13185	8	3	1	0.999	12	27	27	42	8520240	28207400	46860700	NaN	NaN	NaN	NaN	NaN	NaN	NaN	NaN	NaN	NaN	NaN	NaN	NaN	NaN	NaN	NaN	NaN	NaN	NaN				Homo sapiens (Human)	reviewed	Adaptive immunity;Cell membrane;Disulfide bond;Immunity;Immunoglobulin;Immunoglobulin domain;Membrane;Reference proteome;Secreted;Signal		adaptive immune response [GO:0002250];immune response [GO:0006955]	blood microparticle [GO:0072562];extracellular exosome [GO:0070062];extracellular region [GO:0005576];extracellular space [GO:0005615];immunoglobulin complex [GO:0019814];plasma membrane [GO:0005886]	adaptive immune response [GO:0002250];antigen binding [GO:0003823];blood microparticle [GO:0072562];extracellular exosome [GO:0070062];extracellular region [GO:0005576];extracellular space [GO:0005615];immune response [GO:0006955];immunoglobulin complex [GO:0019814];plasma membrane [GO:0005886]	antigen binding [GO:0003823]		0	0
P14314-2	GLU2B_HUMAN	PRKCSH	Isoform 2 of Glucosidase 2 subunit beta	528	59425	13	9	1	0.999	12	37	37	37	11502100	25558000	2355100	NaN	NaN	NaN	NaN	NaN	NaN	NaN	NaN	NaN	NaN	NaN	NaN	NaN	NaN	NaN	NaN	NaN	NaN	NaN	+	+	+	Homo sapiens (Human)	reviewed	Alternative splicing;Calcium;Direct protein sequencing;Disease variant;Disulfide bond;Endoplasmic reticulum;Glycoprotein;Metal-binding;Phosphoprotein;Reference proteome;Repeat;Signal	Q14697-1;Q14697-2	intracellular signal transduction [GO:0035556];liver development [GO:0001889];N-glycan processing [GO:0006491]	endoplasmic reticulum [GO:0005783];endoplasmic reticulum lumen [GO:0005788];glucosidase II complex [GO:0017177];intracellular membrane-bounded organelle [GO:0043231]	calcium ion binding [GO:0005509];endoplasmic reticulum [GO:0005783];endoplasmic reticulum lumen [GO:0005788];glucosidase II complex [GO:0017177];intracellular membrane-bounded organelle [GO:0043231];intracellular signal transduction [GO:0035556];liver development [GO:0001889];N-glycan processing [GO:0006491];phosphoprotein binding [GO:0051219];protein kinase C binding [GO:0005080];transmembrane t…	calcium ion binding [GO:0005509];phosphoprotein binding [GO:0051219];protein kinase C binding [GO:0005080];transmembrane transporter binding [GO:0044325]		0	0
P22352	GPX3_HUMAN	GPX3	Glutathione peroxidase 3	226	25552	12	4	1	0.999	12	22	22	22	NaN	NaN	NaN	NaN	NaN	NaN	NaN	NaN	NaN	NaN	NaN	NaN	NaN	NaN	NaN	NaN	NaN	NaN	NaN	NaN	NaN	NaN			+	Homo sapiens (Human)	reviewed	3D-structure;Direct protein sequencing;Oxidoreductase;Peroxidase;Reference proteome;Secreted;Selenocysteine;Signal	Q9UMX0-2	hydrogen peroxide catabolic process [GO:0042744];response to lipid hydroperoxide [GO:0006982]	extracellular exosome [GO:0070062];extracellular region [GO:0005576];extracellular space [GO:0005615]	extracellular exosome [GO:0070062];extracellular region [GO:0005576];extracellular space [GO:0005615];glutathione peroxidase activity [GO:0004602];hydrogen peroxide catabolic process [GO:0042744];identical protein binding [GO:0042802];peroxidase activity [GO:0004601];response to lipid hydroperoxide [GO:0006982];selenium binding [GO:0008430]	glutathione peroxidase activity [GO:0004602];identical protein binding [GO:0042802];peroxidase activity [GO:0004601];selenium binding [GO:0008430]	Glutathione peroxidase family	0	0
P35030-2	TRY3_HUMAN	PRSS3	Isoform 2 of Trypsin-3	304	32529	6	NaN	1	0.9989	12	178	178	571	NaN	NaN	NaN	NaN	NaN	NaN	NaN	NaN	NaN	NaN	NaN	NaN	NaN	NaN	NaN	NaN	NaN	NaN	NaN	NaN	NaN	NaN			+	Homo sapiens (Human)	reviewed	3D-structure;Alternative splicing;Calcium;Digestion;Disulfide bond;Hydrolase;Metal-binding;Protease;Reference proteome;Secreted;Serine protease;Signal;Sulfation;Zymogen		antimicrobial humoral response [GO:0019730];digestion [GO:0007586];endothelial cell migration [GO:0043542];proteolysis [GO:0006508];zymogen activation [GO:0031638]	extracellular region [GO:0005576];extracellular space [GO:0005615];tertiary granule lumen [GO:1904724]	antimicrobial humoral response [GO:0019730];calcium ion binding [GO:0005509];digestion [GO:0007586];endothelial cell migration [GO:0043542];extracellular region [GO:0005576];extracellular space [GO:0005615];proteolysis [GO:0006508];serine-type endopeptidase activity [GO:0004252];serine-type peptidase activity [GO:0008236];tertiary granule lumen [GO:1904724];zymogen activation [GO:0031638]	calcium ion binding [GO:0005509];serine-type endopeptidase activity [GO:0004252];serine-type peptidase activity [GO:0008236]	Peptidase S1 family	50	34
Q09666	AHNK_HUMAN	AHNAK	Neuroblast differentiation-associated protein AHNAK	5890	629101	12	8	1	0.999	12	14	14	14	19698400	NaN	NaN	NaN	NaN	NaN	NaN	NaN	NaN	NaN	NaN	NaN	NaN	NaN	NaN	NaN	NaN	NaN	NaN	NaN	NaN	NaN	+		+	Homo sapiens (Human)	reviewed	3D-structure;Acetylation;Alternative splicing;Isopeptide bond;Methylation;Nucleus;Phosphoprotein;Reference proteome;Repeat;Ubl conjugation	P00533;P60903;Q5SY16	positive regulation of plasma membrane repair [GO:1905686];regulation of RNA splicing [GO:0043484];regulation of voltage-gated calcium channel activity [GO:1901385]	actin cytoskeleton [GO:0015629];cell-cell contact zone [GO:0044291];costamere [GO:0043034];cytoplasm [GO:0005737];cytosol [GO:0005829];extracellular exosome [GO:0070062];focal adhesion [GO:0005925];lysosomal membrane [GO:0005765];membrane [GO:0016020];nucleus [GO:0005634];plasma membrane [GO:0005886];plasma membrane protein complex [GO:0098797];sarcolemma [GO:0042383];T-tubule [GO:0030315];vesicl…	actin cytoskeleton [GO:0015629];cadherin binding [GO:0045296];cell-cell contact zone [GO:0044291];costamere [GO:0043034];cytoplasm [GO:0005737];cytosol [GO:0005829];extracellular exosome [GO:0070062];focal adhesion [GO:0005925];identical protein binding [GO:0042802];lysosomal membrane [GO:0005765];membrane [GO:0016020];nucleus [GO:0005634];plasma membrane [GO:0005886];plasma membrane protein comp…	cadherin binding [GO:0045296];identical protein binding [GO:0042802];RNA binding [GO:0003723];S100 protein binding [GO:0044548];structural molecule activity conferring elasticity [GO:0097493]		1	0
Q86YZ3	HORN_HUMAN	HRNR	Hornerin	2850	282390	12	9	1	0.999	12	37	37	37	5432710	11085600	14619500	NaN	NaN	NaN	NaN	NaN	NaN	NaN	NaN	NaN	NaN	NaN	NaN	NaN	NaN	NaN	NaN	NaN	NaN	NaN	+		+	Homo sapiens (Human)	reviewed	Calcium;Developmental protein;Keratinization;Metal-binding;Methylation;Phosphoprotein;Reference proteome;Repeat	Q93009	cell envelope organization [GO:0043163];establishment of skin barrier [GO:0061436];keratinization [GO:0031424]	azurophil granule lumen [GO:0035578];collagen-containing extracellular matrix [GO:0062023];cornified envelope [GO:0001533];cytoplasm [GO:0005737];extracellular exosome [GO:0070062];extracellular region [GO:0005576];keratohyalin granule [GO:0036457];nucleus [GO:0005634];perinuclear region of cytoplasm [GO:0048471]	azurophil granule lumen [GO:0035578];calcium ion binding [GO:0005509];cell envelope organization [GO:0043163];collagen-containing extracellular matrix [GO:0062023];cornified envelope [GO:0001533];cytoplasm [GO:0005737];establishment of skin barrier [GO:0061436];extracellular exosome [GO:0070062];extracellular region [GO:0005576];keratinization [GO:0031424];keratohyalin granule [GO:0036457];nucleu…	calcium ion binding [GO:0005509];transition metal ion binding [GO:0046914]	S-100 family;S100-fused protein family	7	1
A0A075B6K4	LV310_HUMAN	IGLV3-10	Immunoglobulin lambda variable 3-10	115	12441	11	5	1	0.999	11	48	41	48	23480300	175931000	203245000	NaN	NaN	NaN	NaN	NaN	NaN	NaN	NaN	NaN	NaN	NaN	NaN	NaN	NaN	NaN	NaN	NaN	NaN	NaN				Homo sapiens (Human)	reviewed	Adaptive immunity;Cell membrane;Disulfide bond;Immunity;Immunoglobulin;Immunoglobulin domain;Membrane;Reference proteome;Secreted;Signal		adaptive immune response [GO:0002250];immune response [GO:0006955]	extracellular space [GO:0005615];immunoglobulin complex [GO:0019814];plasma membrane [GO:0005886]	adaptive immune response [GO:0002250];extracellular space [GO:0005615];immune response [GO:0006955];immunoglobulin complex [GO:0019814];plasma membrane [GO:0005886]			0	0
A0A075B6R2	HV404_HUMAN	IGHV4-4	Immunoglobulin heavy variable 4-4	117	12848	1	1	1	0.999	11	2	2	11	NaN	NaN	2064980	NaN	NaN	NaN	NaN	NaN	NaN	NaN	NaN	NaN	NaN	NaN	NaN	NaN	NaN	NaN	NaN	NaN	NaN	NaN				Homo sapiens (Human)	reviewed	Adaptive immunity;Cell membrane;Disulfide bond;Immunity;Immunoglobulin;Immunoglobulin domain;Membrane;Reference proteome;Secreted;Signal		B cell receptor signaling pathway [GO:0050853];complement activation, classical pathway [GO:0006958];defense response to bacterium [GO:0042742];innate immune response [GO:0045087];phagocytosis, engulfment [GO:0006911];phagocytosis, recognition [GO:0006910];positive regulation of B cell activation [GO:0050871]	external side of plasma membrane [GO:0009897];immunoglobulin complex, circulating [GO:0042571]	antigen binding [GO:0003823];B cell receptor signaling pathway [GO:0050853];complement activation, classical pathway [GO:0006958];defense response to bacterium [GO:0042742];external side of plasma membrane [GO:0009897];immunoglobulin complex, circulating [GO:0042571];immunoglobulin receptor binding [GO:0034987];innate immune response [GO:0045087];phagocytosis, engulfment [GO:0006911];phagocytosis…	antigen binding [GO:0003823];immunoglobulin receptor binding [GO:0034987]		0	0
A0A0C4DH34	HV428_HUMAN	IGHV4-28	Immunoglobulin heavy variable 4-28	117	13124	7	2	1	0.999	11	20	20	30	7948260	16229000	33915700	NaN	NaN	NaN	NaN	NaN	NaN	NaN	NaN	NaN	NaN	NaN	NaN	NaN	NaN	NaN	NaN	NaN	NaN	NaN				Homo sapiens (Human)	reviewed	Adaptive immunity;Cell membrane;Disulfide bond;Immunity;Immunoglobulin;Immunoglobulin domain;Membrane;Reference proteome;Secreted;Signal		B cell receptor signaling pathway [GO:0050853];complement activation, classical pathway [GO:0006958];defense response to bacterium [GO:0042742];innate immune response [GO:0045087];phagocytosis, engulfment [GO:0006911];phagocytosis, recognition [GO:0006910];positive regulation of B cell activation [GO:0050871]	external side of plasma membrane [GO:0009897];immunoglobulin complex, circulating [GO:0042571]	antigen binding [GO:0003823];B cell receptor signaling pathway [GO:0050853];complement activation, classical pathway [GO:0006958];defense response to bacterium [GO:0042742];external side of plasma membrane [GO:0009897];immunoglobulin complex, circulating [GO:0042571];immunoglobulin receptor binding [GO:0034987];innate immune response [GO:0045087];phagocytosis, engulfment [GO:0006911];phagocytosis…	antigen binding [GO:0003823];immunoglobulin receptor binding [GO:0034987]		0	0
P01593	KVD33_HUMAN	IGKV1D-33	Immunoglobulin kappa variable 1D-33	117	12848	11	1	1	0.999	11	56	34	58	66070500	207166000	270884000	NaN	NaN	NaN	NaN	NaN	NaN	NaN	NaN	NaN	NaN	NaN	NaN	NaN	NaN	NaN	NaN	NaN	NaN	NaN				Homo sapiens (Human)	reviewed	3D-structure;Adaptive immunity;Cell membrane;Direct protein sequencing;Disulfide bond;Immunity;Immunoglobulin;Immunoglobulin domain;Membrane;Reference proteome;Secreted;Signal		adaptive immune response [GO:0002250];immune response [GO:0006955]	blood microparticle [GO:0072562];extracellular exosome [GO:0070062];extracellular region [GO:0005576];extracellular space [GO:0005615];immunoglobulin complex [GO:0019814];plasma membrane [GO:0005886]	adaptive immune response [GO:0002250];antigen binding [GO:0003823];blood microparticle [GO:0072562];extracellular exosome [GO:0070062];extracellular region [GO:0005576];extracellular space [GO:0005615];immune response [GO:0006955];immunoglobulin complex [GO:0019814];plasma membrane [GO:0005886]	antigen binding [GO:0003823]		0	0
P01743	HV146_HUMAN	IGHV1-46	Immunoglobulin heavy variable 1-46	117	12933	3	1	1	0.999	11	6	6	23	15526300	NaN	8003090	NaN	NaN	NaN	NaN	NaN	NaN	NaN	NaN	NaN	NaN	NaN	NaN	NaN	NaN	NaN	NaN	NaN	NaN	NaN			+	Homo sapiens (Human)	reviewed	Adaptive immunity;Cell membrane;Direct protein sequencing;Disulfide bond;Immunity;Immunoglobulin;Immunoglobulin domain;Membrane;Reference proteome;Secreted;Signal		B cell receptor signaling pathway [GO:0050853];complement activation, classical pathway [GO:0006958];defense response to bacterium [GO:0042742];immune response [GO:0006955];innate immune response [GO:0045087];phagocytosis, engulfment [GO:0006911];phagocytosis, recognition [GO:0006910];positive regulation of B cell activation [GO:0050871]	external side of plasma membrane [GO:0009897];extracellular region [GO:0005576];immunoglobulin complex, circulating [GO:0042571];plasma membrane [GO:0005886]	antigen binding [GO:0003823];B cell receptor signaling pathway [GO:0050853];complement activation, classical pathway [GO:0006958];defense response to bacterium [GO:0042742];external side of plasma membrane [GO:0009897];extracellular region [GO:0005576];immune response [GO:0006955];immunoglobulin complex, circulating [GO:0042571];immunoglobulin receptor binding [GO:0034987];innate immune response …	antigen binding [GO:0003823];immunoglobulin receptor binding [GO:0034987]		0	0
P06702	S10A9_HUMAN	S100A9	Protein S100-A9	114	13242	11	9	1	0.999	11	17	17	17	NaN	NaN	3809740	NaN	NaN	NaN	NaN	NaN	NaN	NaN	NaN	NaN	NaN	NaN	NaN	NaN	NaN	NaN	NaN	NaN	NaN	NaN	+		+	Homo sapiens (Human)	reviewed	3D-structure;Antimicrobial;Antioxidant;Apoptosis;Autophagy;Calcium;Cell membrane;Chemotaxis;Cytoplasm;Cytoskeleton;Direct protein sequencing;Immunity;Inflammatory response;Innate immunity;Membrane;Metal-binding;Methylation;Phosphoprotein;Reference proteome;Repeat;Secreted;S-nitrosylation;Zinc	P04271;P05109;P20138;P32121;P43355;P43357;P43360;P49407	activation of cysteine-type endopeptidase activity involved in apoptotic process [GO:0006919];antimicrobial humoral immune response mediated by antimicrobial peptide [GO:0061844];apoptotic process [GO:0006915];astrocyte development [GO:0014002];autocrine signaling [GO:0035425];autophagy [GO:0006914];cell-cell signaling [GO:0007267];chronic inflammatory response [GO:0002544];defense response to ba…	cell junction [GO:0030054];collagen-containing extracellular matrix [GO:0062023];cytoplasm [GO:0005737];cytoskeleton [GO:0005856];cytosol [GO:0005829];extracellular exosome [GO:0070062];extracellular region [GO:0005576];extracellular space [GO:0005615];nucleoplasm [GO:0005654];nucleus [GO:0005634];plasma membrane [GO:0005886];secretory granule lumen [GO:0034774]	activation of cysteine-type endopeptidase activity involved in apoptotic process [GO:0006919];antimicrobial humoral immune response mediated by antimicrobial peptide [GO:0061844];antioxidant activity [GO:0016209];apoptotic process [GO:0006915];arachidonic acid binding [GO:0050544];astrocyte development [GO:0014002];autocrine signaling [GO:0035425];autophagy [GO:0006914];calcium ion binding [GO:00…	antioxidant activity [GO:0016209];arachidonic acid binding [GO:0050544];calcium ion binding [GO:0005509];calcium-dependent protein binding [GO:0048306];microtubule binding [GO:0008017];RAGE receptor binding [GO:0050786];Toll-like receptor 4 binding [GO:0035662];zinc ion binding [GO:0008270]	S-100 family	0	0
P0DP01	HV108_HUMAN	IGHV1-8	Immunoglobulin heavy variable 1-8	117	12992	1	1	0.99	0.999	11	1	1	11	NaN	NaN	2113050	NaN	NaN	NaN	NaN	NaN	NaN	NaN	NaN	NaN	NaN	NaN	NaN	NaN	NaN	NaN	NaN	NaN	NaN	NaN		+		Homo sapiens (Human)	reviewed	3D-structure;Adaptive immunity;Cell membrane;Disulfide bond;Glycoprotein;Immunity;Immunoglobulin;Immunoglobulin domain;Membrane;Reference proteome;Secreted;Signal		B cell receptor signaling pathway [GO:0050853];complement activation, classical pathway [GO:0006958];defense response to bacterium [GO:0042742];innate immune response [GO:0045087];phagocytosis, engulfment [GO:0006911];phagocytosis, recognition [GO:0006910];positive regulation of B cell activation [GO:0050871]	external side of plasma membrane [GO:0009897];immunoglobulin complex, circulating [GO:0042571]	antigen binding [GO:0003823];B cell receptor signaling pathway [GO:0050853];complement activation, classical pathway [GO:0006958];defense response to bacterium [GO:0042742];external side of plasma membrane [GO:0009897];immunoglobulin complex, circulating [GO:0042571];immunoglobulin receptor binding [GO:0034987];innate immune response [GO:0045087];phagocytosis, engulfment [GO:0006911];phagocytosis…	antigen binding [GO:0003823];immunoglobulin receptor binding [GO:0034987]		0	0
P11021	BIP_HUMAN	HSPA5	Endoplasmic reticulum chaperone BiP	654	72333	10	6	1	0.999	11	17	17	18	1579260	6160520	5980890	NaN	NaN	NaN	NaN	NaN	NaN	NaN	NaN	NaN	NaN	NaN	NaN	NaN	NaN	NaN	NaN	NaN	NaN	NaN	+		+	Homo sapiens (Human)	reviewed	3D-structure;Acetylation;ATP-binding;Chaperone;Cytoplasm;Direct protein sequencing;Endoplasmic reticulum;Host-virus interaction;Hydrolase;Isopeptide bond;Methylation;Nitration;Nucleotide-binding;Phosphoprotein;Reference proteome;Signal;Ubl conjugation	K0BRG7;O75460;O75460-1;P04049;P04626;P05067;P0DTC2;P14625;P18850;P61619;P62993;Q13404;Q13573;Q15084;Q15486;Q62627;Q6E0U4;Q6PF05;Q6T424;Q91YW3;Q96IZ0;Q9BYF1;Q9H173;Q9NZJ5;Q9QXT0;Q9UBS4;Q9UHI5;Q9ULD4-2;Q9Y4L1;Q9Z2B5	cellular response to antibiotic [GO:0071236];cellular response to calcium ion [GO:0071277];cellular response to cAMP [GO:0071320];cellular response to gamma radiation [GO:0071480];cellular response to glucose starvation [GO:0042149];cellular response to interleukin-4 [GO:0071353];cellular response to manganese ion [GO:0071287];cellular response to nerve growth factor stimulus [GO:1990090];cellula…	cell surface [GO:0009986];cytoplasm [GO:0005737];cytosol [GO:0005829];endoplasmic reticulum [GO:0005783];endoplasmic reticulum chaperone complex [GO:0034663];endoplasmic reticulum lumen [GO:0005788];endoplasmic reticulum membrane [GO:0005789];endoplasmic reticulum-Golgi intermediate compartment [GO:0005793];extracellular exosome [GO:0070062];focal adhesion [GO:0005925];intracellular membrane-boun…	ATP binding [GO:0005524];ATP hydrolysis activity [GO:0016887];ATP-dependent protein folding chaperone [GO:0140662];cadherin binding [GO:0045296];calcium ion binding [GO:0005509];cell surface [GO:0009986];cellular response to antibiotic [GO:0071236];cellular response to calcium ion [GO:0071277];cellular response to cAMP [GO:0071320];cellular response to gamma radiation [GO:0071480];cellular respon…	ATP binding [GO:0005524];ATP hydrolysis activity [GO:0016887];ATP-dependent protein folding chaperone [GO:0140662];cadherin binding [GO:0045296];calcium ion binding [GO:0005509];chaperone binding [GO:0051087];enzyme binding [GO:0019899];heat shock protein binding [GO:0031072];misfolded protein binding [GO:0051787];protein domain specific binding [GO:0019904];protein folding chaperone [GO:0044183]…	Heat shock protein 70 family	1	0
P14625	ENPL_HUMAN	HSP90B1	Endoplasmin	803	92469	11	10	1	0.999	11	13	13	13	NaN	NaN	NaN	NaN	NaN	NaN	NaN	NaN	NaN	NaN	NaN	NaN	NaN	NaN	NaN	NaN	NaN	NaN	NaN	NaN	NaN	NaN	+	+		Homo sapiens (Human)	reviewed	3D-structure;Acetylation;ATP-binding;Calcium;Chaperone;Direct protein sequencing;Disulfide bond;Endoplasmic reticulum;Glycoprotein;Hydroxylation;Nucleotide-binding;Phosphoprotein;Reference proteome;Sarcoplasmic reticulum;Signal	P04626;P05067;P11021;Q00597	actin rod assembly [GO:0031247];cellular response to ATP [GO:0071318];negative regulation of apoptotic process [GO:0043066];protein folding [GO:0006457];protein folding in endoplasmic reticulum [GO:0034975];protein transport [GO:0015031];regulation of phosphoprotein phosphatase activity [GO:0043666];response to endoplasmic reticulum stress [GO:0034976];response to hypoxia [GO:0001666];retrograde …	collagen-containing extracellular matrix [GO:0062023];cytosol [GO:0005829];endocytic vesicle lumen [GO:0071682];endoplasmic reticulum [GO:0005783];endoplasmic reticulum chaperone complex [GO:0034663];endoplasmic reticulum lumen [GO:0005788];endoplasmic reticulum membrane [GO:0005789];extracellular exosome [GO:0070062];extracellular region [GO:0005576];focal adhesion [GO:0005925];melanosome [GO:00…	actin rod assembly [GO:0031247];ATP binding [GO:0005524];ATP hydrolysis activity [GO:0016887];ATP-dependent protein folding chaperone [GO:0140662];calcium ion binding [GO:0005509];cellular response to ATP [GO:0071318];collagen-containing extracellular matrix [GO:0062023];cytosol [GO:0005829];endocytic vesicle lumen [GO:0071682];endoplasmic reticulum [GO:0005783];endoplasmic reticulum chaperone co…	ATP binding [GO:0005524];ATP hydrolysis activity [GO:0016887];ATP-dependent protein folding chaperone [GO:0140662];calcium ion binding [GO:0005509];low-density lipoprotein particle receptor binding [GO:0050750];protein phosphatase binding [GO:0019903];RNA binding [GO:0003723];unfolded protein binding [GO:0051082]	Heat shock protein 90 family	1	0
P28799	GRN_HUMAN	GRN	Progranulin	593	63544	11	10	1	0.999	11	26	26	26	10291900	44908200	9325140	NaN	NaN	NaN	NaN	NaN	NaN	NaN	NaN	NaN	NaN	NaN	NaN	NaN	NaN	NaN	NaN	NaN	NaN	NaN		+	+	Homo sapiens (Human)	reviewed	3D-structure;Alternative splicing;Cytokine;Direct protein sequencing;Disulfide bond;Glycoprotein;Lysosome;Neurodegeneration;Neuronal ceroid lipofuscinosis;Reference proteome;Repeat;Secreted;Signal	A0A024R4B0;A0A024RCB9;A0A087WZY1;A0A384ME25;A2BDE7;A2RU56;A8K0U2;A8MQ03;D3DTF8;O00555;O14531;O14633;O14646-2;O14817;O15069;O15198-2;O15534;O15535;O15540;O43167-2;O43196-4;O43482;O43597;O43741;O43765;O60830;O60841;O60902-3;O75409;O75530-2;O75781-2;O75808;O75925;O76003;O76011;O95070;O95243-2;O95416;O95447;P00167;P01040;P07237;P07339;P07602;P09017;P09022;P09565;P10075;P11908;P15976-2;P17735;P19438;P…	astrocyte activation involved in immune response [GO:0002265];lysosomal lumen acidification [GO:0007042];lysosomal transport [GO:0007041];lysosome organization [GO:0007040];microglial cell activation involved in immune response [GO:0002282];negative regulation of microglial cell activation [GO:1903979];negative regulation of neuron apoptotic process [GO:0043524];negative regulation of neutrophil …	azurophil granule lumen [GO:0035578];endoplasmic reticulum [GO:0005783];endosome [GO:0005768];extracellular exosome [GO:0070062];extracellular region [GO:0005576];extracellular space [GO:0005615];Golgi apparatus [GO:0005794];late endosome [GO:0005770];lysosomal membrane [GO:0005765];lysosome [GO:0005764];membrane [GO:0016020];plasma membrane [GO:0005886];trans-Golgi network [GO:0005802]	astrocyte activation involved in immune response [GO:0002265];azurophil granule lumen [GO:0035578];chaperone binding [GO:0051087];cytokine activity [GO:0005125];endoplasmic reticulum [GO:0005783];endosome [GO:0005768];extracellular exosome [GO:0070062];extracellular region [GO:0005576];extracellular space [GO:0005615];Golgi apparatus [GO:0005794];growth factor activity [GO:0008083];late endosome …	chaperone binding [GO:0051087];cytokine activity [GO:0005125];growth factor activity [GO:0008083];RNA binding [GO:0003723]	Granulin family	0	0
P55072	TERA_HUMAN	VCP	Transitional endoplasmic reticulum ATPase	806	89322	11	7	1	0.999	11	13	13	13	NaN	NaN	NaN	NaN	NaN	NaN	NaN	NaN	NaN	NaN	NaN	NaN	NaN	NaN	NaN	NaN	NaN	NaN	NaN	NaN	NaN	NaN	+		+	Homo sapiens (Human)	reviewed	3D-structure;Acetylation;Amyotrophic lateral sclerosis;ATP-binding;Autophagy;Charcot-Marie-Tooth disease;Cytoplasm;Direct protein sequencing;Disease variant;DNA damage;DNA repair;Endoplasmic reticulum;Hydrolase;Isopeptide bond;Lipid-binding;Methylation;Neurodegeneration;Neuropathy;Nucleotide-binding;Nucleus;Phosphoprotein;Reference proteome;Transport;Ubl conjugation;Ubl conjugation pathway	B1AQ61;O00124;O60941-5;O75175;O94868;O94888;O94941;O96017;P07602-1;P09471;P24278;P25786;P26045;P26378-2;P32969;P42858;P46977;P51668;P54252;P54252-1;P54253;P55072;P62136;P62191;P62993;P63027;P63104;P68543;Q07869;Q13619;Q14CS0;Q16560-2;Q5T124-6;Q5VVQ6;Q6GPH4;Q8NBI5;Q8TAT6;Q8TBB1;Q8WZA0;Q92575;Q92890;Q969W3;Q96CS3;Q96HA8;Q96J88-3;Q96LJ8;Q96LK0;Q9BZE9;Q9BZV1;Q9H0K1;Q9H7H0-2;Q9UKV5;Q9UNN5-1;Q9UNZ2;Q9W…	activation of cysteine-type endopeptidase activity involved in apoptotic process [GO:0006919];aggresome assembly [GO:0070842];ATP metabolic process [GO:0046034];autophagosome maturation [GO:0097352];autophagy [GO:0006914];cellular response to arsenite ion [GO:1903843];cellular response to DNA damage stimulus [GO:0006974];cellular response to heat [GO:0034605];DNA repair [GO:0006281];double-strand…	ATPase complex [GO:1904949];azurophil granule lumen [GO:0035578];cytoplasm [GO:0005737];cytoplasmic stress granule [GO:0010494];cytosol [GO:0005829];Derlin-1 retrotranslocation complex [GO:0036513];endoplasmic reticulum [GO:0005783];endoplasmic reticulum membrane [GO:0005789];extracellular exosome [GO:0070062];extracellular region [GO:0005576];ficolin-1-rich granule lumen [GO:1904813];glutamaterg…	activation of cysteine-type endopeptidase activity involved in apoptotic process [GO:0006919];ADP binding [GO:0043531];aggresome assembly [GO:0070842];ATP binding [GO:0005524];ATP hydrolysis activity [GO:0016887];ATP metabolic process [GO:0046034];ATPase complex [GO:1904949];autophagosome maturation [GO:0097352];autophagy [GO:0006914];azurophil granule lumen [GO:0035578];BAT3 complex binding [GO:…	ADP binding [GO:0043531];ATP binding [GO:0005524];ATP hydrolysis activity [GO:0016887];BAT3 complex binding [GO:1904288];deubiquitinase activator activity [GO:0035800];identical protein binding [GO:0042802];K48-linked polyubiquitin modification-dependent protein binding [GO:0036435];lipid binding [GO:0008289];MHC class I protein binding [GO:0042288];polyubiquitin modification-dependent protein bi…	AAA ATPase family	0	0
Q6UWP8	SBSN_HUMAN	SBSN	Suprabasin	590	60541	11	6	1	0.999	11	15	15	15	NaN	5662260	NaN	NaN	NaN	NaN	NaN	NaN	NaN	NaN	NaN	NaN	NaN	NaN	NaN	NaN	NaN	NaN	NaN	NaN	NaN	NaN			+	Homo sapiens (Human)	reviewed	Alternative splicing;Reference proteome;Secreted;Signal	P61601		extracellular exosome [GO:0070062]	extracellular exosome [GO:0070062]			1	0
A0A075B7D8	A0A075B7D8_HUMAN	IGHV3OR15-7	Immunoglobulin heavy variable 3/OR15-7 (pseudogene) (Fragment)	119	13080	1	1	0.99	0.999	11	3	3	48	NaN	12677900	451406	NaN	NaN	NaN	NaN	NaN	NaN	NaN	NaN	NaN	NaN	NaN	NaN	NaN	NaN	NaN	NaN	NaN	NaN	NaN				Homo sapiens (Human)	unreviewed	Proteomics identification;Reference proteome;Signal		B cell receptor signaling pathway [GO:0050853];complement activation, classical pathway [GO:0006958];defense response to bacterium [GO:0042742];innate immune response [GO:0045087];phagocytosis, engulfment [GO:0006911];phagocytosis, recognition [GO:0006910];positive regulation of B cell activation [GO:0050871]	external side of plasma membrane [GO:0009897];immunoglobulin complex, circulating [GO:0042571]	antigen binding [GO:0003823];B cell receptor signaling pathway [GO:0050853];complement activation, classical pathway [GO:0006958];defense response to bacterium [GO:0042742];external side of plasma membrane [GO:0009897];immunoglobulin complex, circulating [GO:0042571];immunoglobulin receptor binding [GO:0034987];innate immune response [GO:0045087];phagocytosis, engulfment [GO:0006911];phagocytosis…	antigen binding [GO:0003823];immunoglobulin receptor binding [GO:0034987]		0	0
A0A0C4DH55	KVD07_HUMAN	IGKV3D-7	Immunoglobulin kappa variable 3D-7	119	13148	5	2	1	0.9989	10	18	5	38	241324000	NaN	359856000	NaN	NaN	NaN	NaN	NaN	NaN	NaN	NaN	NaN	NaN	NaN	NaN	NaN	NaN	NaN	NaN	NaN	NaN	NaN				Homo sapiens (Human)	reviewed	Adaptive immunity;Cell membrane;Disulfide bond;Immunity;Immunoglobulin;Immunoglobulin domain;Membrane;Reference proteome;Secreted;Signal		adaptive immune response [GO:0002250];immune response [GO:0006955]	extracellular space [GO:0005615];immunoglobulin complex [GO:0019814];plasma membrane [GO:0005886]	adaptive immune response [GO:0002250];extracellular space [GO:0005615];immune response [GO:0006955];immunoglobulin complex [GO:0019814];plasma membrane [GO:0005886]			0	0
O00560-2	SDCB1_HUMAN	SDCBP	Isoform 2 of Syntenin-1	298	32444	10	2	1	0.999	10	17	17	17	NaN	NaN	NaN	NaN	NaN	NaN	NaN	NaN	NaN	NaN	NaN	NaN	NaN	NaN	NaN	NaN	NaN	NaN	NaN	NaN	NaN	NaN	+		+	Homo sapiens (Human)	reviewed	3D-structure;Acetylation;Alternative splicing;Cell junction;Cell membrane;Cytoplasm;Cytoskeleton;Direct protein sequencing;Endoplasmic reticulum;Lipid-binding;Membrane;Nucleus;Phosphoprotein;Reference proteome;Repeat;Secreted	A0A024RA76;A0A0C4DFN3;A1E959;A1L162;A1L4H1;A2RRN7;A5PKU2;A8MXD5;G5E9A7;O00401;O00463;O00560;O00635;O14523;O14735;O15049;O15347;O15409;O15499;O43186;O43586;O43679;O43680;O43704;O43759-2;O43805;O43829;O60333-2;O60921;O75031;O75084;O75400-2;O75506;O75828;O76024;O76083-2;O95070;O95198;O95214;O95259;O95271;O95292;O95379;O95460-2;O95544;O95749;O95751;O95983;P00492;P02489;P02533;P02792;P04271;P05162;P07…	actin cytoskeleton organization [GO:0030036];chemical synaptic transmission [GO:0007268];intracellular signal transduction [GO:0035556];negative regulation of proteasomal ubiquitin-dependent protein catabolic process [GO:0032435];negative regulation of receptor internalization [GO:0002091];negative regulation of transcription by RNA polymerase II [GO:0000122];positive regulation of cell growth [G…	adherens junction [GO:0005912];azurophil granule lumen [GO:0035578];blood microparticle [GO:0072562];cytoplasm [GO:0005737];cytoskeleton [GO:0005856];cytosol [GO:0005829];endoplasmic reticulum membrane [GO:0005789];extracellular exosome [GO:0070062];extracellular region [GO:0005576];extracellular space [GO:0005615];extracellular vesicle [GO:1903561];focal adhesion [GO:0005925];interleukin-5 recep…	actin cytoskeleton organization [GO:0030036];adherens junction [GO:0005912];azurophil granule lumen [GO:0035578];blood microparticle [GO:0072562];cell adhesion molecule binding [GO:0050839];chemical synaptic transmission [GO:0007268];cytoplasm [GO:0005737];cytoskeletal anchor activity [GO:0008093];cytoskeleton [GO:0005856];cytosol [GO:0005829];endoplasmic reticulum membrane [GO:0005789];ephrin re…	cell adhesion molecule binding [GO:0050839];cytoskeletal anchor activity [GO:0008093];ephrin receptor binding [GO:0046875];frizzled binding [GO:0005109];growth factor binding [GO:0019838];identical protein binding [GO:0042802];interleukin-5 receptor binding [GO:0005137];ionotropic glutamate receptor binding [GO:0035255];metalloendopeptidase activity [GO:0004222];neurexin family protein binding [G…		0	0
P02750	A2GL_HUMAN	LRG1	Leucine-rich alpha-2-glycoprotein	347	38178	10	7	1	0.999	10	31	31	31	15516900	NaN	3893000	NaN	NaN	NaN	NaN	NaN	NaN	NaN	NaN	NaN	NaN	NaN	NaN	NaN	NaN	NaN	NaN	NaN	NaN	NaN		+	+	Homo sapiens (Human)	reviewed	Direct protein sequencing;Disulfide bond;Glycoprotein;Leucine-rich repeat;Reference proteome;Repeat;Secreted;Signal	P17813-1;P36897-1;P37023;P37173-2	brown fat cell differentiation [GO:0050873];keratinocyte migration [GO:0051546];leukocyte adhesion to vascular endothelial cell [GO:0061756];positive regulation of angiogenesis [GO:0045766];positive regulation of endothelial cell proliferation [GO:0001938];positive regulation of epithelial cell proliferation involved in wound healing [GO:0060054];positive regulation of epithelial to mesenchymal t…	extracellular exosome [GO:0070062];extracellular region [GO:0005576];extracellular space [GO:0005615];ficolin-1-rich granule lumen [GO:1904813];intracellular membrane-bounded organelle [GO:0043231];membrane [GO:0016020];specific granule lumen [GO:0035580];tertiary granule lumen [GO:1904724]	brown fat cell differentiation [GO:0050873];extracellular exosome [GO:0070062];extracellular region [GO:0005576];extracellular space [GO:0005615];ficolin-1-rich granule lumen [GO:1904813];intracellular membrane-bounded organelle [GO:0043231];keratinocyte migration [GO:0051546];leukocyte adhesion to vascular endothelial cell [GO:0061756];membrane [GO:0016020];positive regulation of angiogenesis [G…	type I transforming growth factor beta receptor binding [GO:0034713];type II transforming growth factor beta receptor binding [GO:0005114]		0	0
P02814	SMR3B_HUMAN	SMR3B	Submaxillary gland androgen-regulated protein 3B	79	8188	10	3	1	0.999	10	40	40	40	NaN	3918420000	2893530	NaN	NaN	NaN	NaN	NaN	NaN	NaN	NaN	NaN	NaN	NaN	NaN	NaN	NaN	NaN	NaN	NaN	NaN	NaN				Homo sapiens (Human)	reviewed	Direct protein sequencing;Pyrrolidone carboxylic acid;Reference proteome;Repeat;Secreted;Signal	Q9NSC5;Q9UHD9;Q9UMX0;Q9UMX0-2	regulation of sensory perception of pain [GO:0051930]	extracellular exosome [GO:0070062];extracellular space [GO:0005615]	endopeptidase inhibitor activity [GO:0004866];extracellular exosome [GO:0070062];extracellular space [GO:0005615];regulation of sensory perception of pain [GO:0051930]	endopeptidase inhibitor activity [GO:0004866]	PROL1/PROL3 family	0	0
P04430	KV116_HUMAN	IGKV1-16	Immunoglobulin kappa variable 1-16	117	12618	3	1	1	0.999	10	6	6	34	NaN	1657950	2869900	NaN	NaN	NaN	NaN	NaN	NaN	NaN	NaN	NaN	NaN	NaN	NaN	NaN	NaN	NaN	NaN	NaN	NaN	NaN				Homo sapiens (Human)	reviewed	Adaptive immunity;Cell membrane;Direct protein sequencing;Disulfide bond;Immunity;Immunoglobulin;Immunoglobulin domain;Membrane;Reference proteome;Secreted;Signal		adaptive immune response [GO:0002250];immune response [GO:0006955]	extracellular region [GO:0005576];extracellular space [GO:0005615];immunoglobulin complex [GO:0019814];plasma membrane [GO:0005886]	adaptive immune response [GO:0002250];antigen binding [GO:0003823];extracellular region [GO:0005576];extracellular space [GO:0005615];immune response [GO:0006955];immunoglobulin complex [GO:0019814];plasma membrane [GO:0005886]	antigen binding [GO:0003823]		0	0
P08582	TRFM_HUMAN	MELTF	Melanotransferrin	738	80215	7	4	1	0.999	10	21	21	36	NaN	NaN	5419950	NaN	NaN	NaN	NaN	NaN	NaN	NaN	NaN	NaN	NaN	NaN	NaN	NaN	NaN	NaN	NaN	NaN	NaN	NaN	+	+	+	Homo sapiens (Human)	reviewed	3D-structure;Alternative splicing;Cell membrane;Direct protein sequencing;Disulfide bond;Glycoprotein;GPI-anchor;Ion transport;Iron;Iron transport;Lipoprotein;Membrane;Metal-binding;Phosphoprotein;Reference proteome;Repeat;Signal;Transport;Zinc	A8MQ03;O60760;P0DPK4;P60410;Q07627;Q14696;Q7Z3S9	iron ion homeostasis [GO:0055072];iron ion transport [GO:0006826];negative regulation of substrate adhesion-dependent cell spreading [GO:1900025];positive regulation of extracellular matrix disassembly [GO:0090091];positive regulation of plasminogen activation [GO:0010756]	cell surface [GO:0009986];early endosome [GO:0005769];endoplasmic reticulum lumen [GO:0005788];extracellular exosome [GO:0070062];extracellular region [GO:0005576];extracellular space [GO:0005615];plasma membrane [GO:0005886];recycling endosome [GO:0055037]	cell surface [GO:0009986];early endosome [GO:0005769];endoplasmic reticulum lumen [GO:0005788];extracellular exosome [GO:0070062];extracellular region [GO:0005576];extracellular space [GO:0005615];iron ion binding [GO:0005506];iron ion homeostasis [GO:0055072];iron ion transport [GO:0006826];negative regulation of substrate adhesion-dependent cell spreading [GO:1900025];plasma membrane [GO:000588…	iron ion binding [GO:0005506]	Transferrin family	0	0
P0C0L4-2	CO4A_HUMAN	C4A	Isoform 2 of Complement C4-A	1744	192785	10	6	1	0.999	10	13	13	13	NaN	NaN	NaN	NaN	NaN	NaN	NaN	NaN	NaN	NaN	NaN	NaN	NaN	NaN	NaN	NaN	NaN	NaN	NaN	NaN	NaN	NaN	+	+	+	Homo sapiens (Human)	reviewed	3D-structure;Alternative splicing;Blood group antigen;Cell projection;Cleavage on pair of basic residues;Complement pathway;Direct protein sequencing;Disease variant;Disulfide bond;Glycoprotein;Immunity;Inflammatory response;Innate immunity;Phosphoprotein;Reference proteome;Secreted;Signal;Sulfation;Synapse;Systemic lupus erythematosus;Thioester bond		complement activation [GO:0006956];complement activation, classical pathway [GO:0006958];inflammatory response [GO:0006954];innate immune response [GO:0045087];positive regulation of apoptotic cell clearance [GO:2000427];positive regulation of immune response [GO:0050778];positive regulation of opsonization [GO:1903028]	axon [GO:0030424];blood microparticle [GO:0072562];classical-complement-pathway C3/C5 convertase complex [GO:0005601];dendrite [GO:0030425];endoplasmic reticulum lumen [GO:0005788];extracellular exosome [GO:0070062];extracellular region [GO:0005576];extracellular space [GO:0005615];neuronal cell body [GO:0043025];plasma membrane [GO:0005886];synapse [GO:0045202]	axon [GO:0030424];blood microparticle [GO:0072562];classical-complement-pathway C3/C5 convertase complex [GO:0005601];complement activation [GO:0006956];complement activation, classical pathway [GO:0006958];complement component C1q complex binding [GO:0001849];dendrite [GO:0030425];endopeptidase inhibitor activity [GO:0004866];endoplasmic reticulum lumen [GO:0005788];extracellular exosome [GO:007…	complement component C1q complex binding [GO:0001849];endopeptidase inhibitor activity [GO:0004866]		4	0
P12259	FA5_HUMAN	F5	Coagulation factor V	2224	251703	10	6	1	0.999	10	26	26	26	NaN	NaN	NaN	NaN	NaN	NaN	NaN	NaN	NaN	NaN	NaN	NaN	NaN	NaN	NaN	NaN	NaN	NaN	NaN	NaN	NaN	NaN	+	+	+	Homo sapiens (Human)	reviewed	3D-structure;Blood coagulation;Calcium;Copper;Disease variant;Disulfide bond;Glycoprotein;Hemostasis;Metal-binding;Phosphoprotein;Reference proteome;Repeat;Secreted;Signal;Sulfation;Thrombophilia;Zymogen		blood circulation [GO:0008015];blood coagulation [GO:0007596];blood coagulation, common pathway [GO:0072377];blood coagulation, extrinsic pathway [GO:0007598];proteolysis [GO:0006508];response to vitamin K [GO:0032571];zymogen activation [GO:0031638]	COPII-coated ER to Golgi transport vesicle [GO:0030134];endoplasmic reticulum lumen [GO:0005788];endoplasmic reticulum-Golgi intermediate compartment membrane [GO:0033116];extracellular region [GO:0005576];extracellular space [GO:0005615];extracellular vesicle [GO:1903561];Golgi apparatus [GO:0005794];membrane [GO:0016020];plasma membrane [GO:0005886];platelet alpha granule [GO:0031091];platelet …	blood circulation [GO:0008015];blood coagulation [GO:0007596];blood coagulation, common pathway [GO:0072377];blood coagulation, extrinsic pathway [GO:0007598];COPII-coated ER to Golgi transport vesicle [GO:0030134];copper ion binding [GO:0005507];endoplasmic reticulum lumen [GO:0005788];endoplasmic reticulum-Golgi intermediate compartment membrane [GO:0033116];extracellular region [GO:0005576];ex…	copper ion binding [GO:0005507]	Multicopper oxidase family	13	8
P15814	IGLL1_HUMAN	IGLL1	Immunoglobulin lambda-like polypeptide 1	213	22963	6	4	1	0.999	10	18	17	63	NaN	325976000	1235270000	NaN	NaN	NaN	NaN	NaN	NaN	NaN	NaN	NaN	NaN	NaN	NaN	NaN	NaN	NaN	NaN	NaN	NaN	NaN			+	Homo sapiens (Human)	reviewed	3D-structure;Alternative splicing;Disease variant;Disulfide bond;Endoplasmic reticulum;Immunoglobulin domain;Reference proteome;Secreted;Signal	B3EWG5;Q2GHU2;Q9UHD9	B cell receptor signaling pathway [GO:0050853];complement activation, classical pathway [GO:0006958];defense response to bacterium [GO:0042742];immune response [GO:0006955];innate immune response [GO:0045087];phagocytosis, engulfment [GO:0006911];phagocytosis, recognition [GO:0006910];positive regulation of B cell activation [GO:0050871]	endoplasmic reticulum [GO:0005783];external side of plasma membrane [GO:0009897];extracellular region [GO:0005576];immunoglobulin complex, circulating [GO:0042571];membrane [GO:0016020]	antigen binding [GO:0003823];B cell receptor signaling pathway [GO:0050853];complement activation, classical pathway [GO:0006958];defense response to bacterium [GO:0042742];endoplasmic reticulum [GO:0005783];external side of plasma membrane [GO:0009897];extracellular region [GO:0005576];immune response [GO:0006955];immunoglobulin complex, circulating [GO:0042571];immunoglobulin receptor binding […	antigen binding [GO:0003823];immunoglobulin receptor binding [GO:0034987]		0	0
P25774	CATS_HUMAN	CTSS	Cathepsin S	331	37496	10	7	1	0.999	10	15	15	15	NaN	1238120	NaN	NaN	NaN	NaN	NaN	NaN	NaN	NaN	NaN	NaN	NaN	NaN	NaN	NaN	NaN	NaN	NaN	NaN	NaN	NaN		+	+	Homo sapiens (Human)	reviewed	3D-structure;Alternative splicing;Cytoplasmic vesicle;Direct protein sequencing;Disulfide bond;Glycoprotein;Hydrolase;Lysosome;Protease;Reference proteome;Secreted;Signal;Thiol protease;Zymogen		adaptive immune response [GO:0002250];antigen processing and presentation [GO:0019882];antigen processing and presentation of exogenous peptide antigen via MHC class II [GO:0019886];antigen processing and presentation of peptide antigen [GO:0048002];basement membrane disassembly [GO:0034769];cellular response to thyroid hormone stimulus [GO:0097067];collagen catabolic process [GO:0030574];extrace…	collagen-containing extracellular matrix [GO:0062023];endolysosome lumen [GO:0036021];extracellular region [GO:0005576];extracellular space [GO:0005615];ficolin-1-rich granule lumen [GO:1904813];intracellular membrane-bounded organelle [GO:0043231];late endosome [GO:0005770];lysosomal lumen [GO:0043202];lysosome [GO:0005764];phagocytic vesicle [GO:0045335];tertiary granule lumen [GO:1904724]	adaptive immune response [GO:0002250];antigen processing and presentation [GO:0019882];antigen processing and presentation of exogenous peptide antigen via MHC class II [GO:0019886];antigen processing and presentation of peptide antigen [GO:0048002];basement membrane disassembly [GO:0034769];cellular response to thyroid hormone stimulus [GO:0097067];collagen binding [GO:0005518];collagen cataboli…	collagen binding [GO:0005518];cysteine-type endopeptidase activity [GO:0004197];fibronectin binding [GO:0001968];laminin binding [GO:0043236];proteoglycan binding [GO:0043394];serine-type endopeptidase activity [GO:0004252]	Peptidase C1 family	0	0
Q13867	BLMH_HUMAN	BLMH	Bleomycin hydrolase	455	52562	10	3	1	0.999	10	16	16	16	146034000	246025000	138666000	NaN	NaN	NaN	NaN	NaN	NaN	NaN	NaN	NaN	NaN	NaN	NaN	NaN	NaN	NaN	NaN	NaN	NaN	NaN			+	Homo sapiens (Human)	reviewed	3D-structure;Acetylation;Cytoplasm;Direct protein sequencing;Hydrolase;Protease;Reference proteome;Thiol protease	O14787-2;O95336;P04271;P05067;P05067-4;P29466-3;P43405-2;Q06481-5;Q07954-2;Q13867;Q96HA8;Q96LD4-2;Q9BQG2;Q9BVJ6;Q9UBQ0-2;Q9UBU7;Q9UBU9;Q9Y5L0	homocysteine catabolic process [GO:0043418];protein polyubiquitination [GO:0000209];proteolysis [GO:0006508];response to toxic substance [GO:0009636];response to xenobiotic stimulus [GO:0009410]	cytoplasm [GO:0005737];cytosol [GO:0005829];extracellular exosome [GO:0070062];nucleus [GO:0005634]	aminopeptidase activity [GO:0004177];carboxypeptidase activity [GO:0004180];cysteine-type endopeptidase activity [GO:0004197];cysteine-type peptidase activity [GO:0008234];cytoplasm [GO:0005737];cytosol [GO:0005829];extracellular exosome [GO:0070062];homocysteine catabolic process [GO:0043418];identical protein binding [GO:0042802];nucleus [GO:0005634];protein polyubiquitination [GO:0000209];prot…	aminopeptidase activity [GO:0004177];carboxypeptidase activity [GO:0004180];cysteine-type endopeptidase activity [GO:0004197];cysteine-type peptidase activity [GO:0008234];identical protein binding [GO:0042802]	Peptidase C1 family	0	0
Q6MZM9	PRR27_HUMAN	PRR27	Proline-rich protein 27	219	22720	10	5	1	0.999	10	54	54	54	203574000	9756610	998534000	NaN	NaN	NaN	NaN	NaN	NaN	NaN	NaN	NaN	NaN	NaN	NaN	NaN	NaN	NaN	NaN	NaN	NaN	NaN			+	Homo sapiens (Human)	reviewed	Reference proteome;Secreted;Signal			extracellular exosome [GO:0070062]	extracellular exosome [GO:0070062]			0	0
Q8WVQ1-3	CANT1_HUMAN	CANT1	Isoform 3 of Soluble calcium-activated nucleotidase 1	401	44840	10	5	1	0.999	10	20	20	20	NaN	1191240	NaN	NaN	NaN	NaN	NaN	NaN	NaN	NaN	NaN	NaN	NaN	NaN	NaN	NaN	NaN	NaN	NaN	NaN	NaN	NaN		+	+	Homo sapiens (Human)	reviewed	3D-structure;Alternative splicing;Calcium;Cell membrane;Disease variant;Disulfide bond;Dwarfism;Endoplasmic reticulum;Glycoprotein;Golgi apparatus;Hydrolase;Membrane;Metal-binding;Reference proteome;Signal-anchor;Transmembrane;Transmembrane helix	P58418;Q5JX71	positive regulation of I-kappaB kinase/NF-kappaB signaling [GO:0043123];proteoglycan biosynthetic process [GO:0030166]	endoplasmic reticulum membrane [GO:0005789];extracellular exosome [GO:0070062];extracellular region [GO:0005576];ficolin-1-rich granule lumen [GO:1904813];Golgi apparatus [GO:0005794];Golgi cisterna membrane [GO:0032580];membrane [GO:0016020];plasma membrane [GO:0005886];specific granule lumen [GO:0035580];tertiary granule lumen [GO:1904724]	ADP phosphatase activity [GO:0043262];calcium ion binding [GO:0005509];endoplasmic reticulum membrane [GO:0005789];extracellular exosome [GO:0070062];extracellular region [GO:0005576];ficolin-1-rich granule lumen [GO:1904813];GDP phosphatase activity [GO:0004382];Golgi apparatus [GO:0005794];Golgi cisterna membrane [GO:0032580];membrane [GO:0016020];plasma membrane [GO:0005886];positive regulatio…	ADP phosphatase activity [GO:0043262];calcium ion binding [GO:0005509];GDP phosphatase activity [GO:0004382];protein homodimerization activity [GO:0042803];UDP phosphatase activity [GO:0045134]	Apyrase family	0	0
Q9BWS9-3	CHID1_HUMAN	CHID1	Isoform 3 of Chitinase domain-containing protein 1	393	44941	10	6	1	0.999	10	17	17	17	NaN	2902120	10676400	NaN	NaN	NaN	NaN	NaN	NaN	NaN	NaN	NaN	NaN	NaN	NaN	NaN	NaN	NaN	NaN	NaN	NaN	NaN			+	Homo sapiens (Human)	reviewed	3D-structure;Alternative splicing;Immunity;Innate immunity;Lysosome;Reference proteome;Secreted;Signal		carbohydrate metabolic process [GO:0005975];innate immune response [GO:0045087];negative regulation of cytokine production involved in inflammatory response [GO:1900016]	extracellular exosome [GO:0070062];extracellular region [GO:0005576];extracellular space [GO:0005615];late endosome [GO:0005770];lysosomal lumen [GO:0043202];lysosome [GO:0005764];membrane [GO:0016020];nucleus [GO:0005634];trans-Golgi network [GO:0005802]	carbohydrate metabolic process [GO:0005975];chitin binding [GO:0008061];extracellular exosome [GO:0070062];extracellular region [GO:0005576];extracellular space [GO:0005615];innate immune response [GO:0045087];late endosome [GO:0005770];lysosomal lumen [GO:0043202];lysosome [GO:0005764];membrane [GO:0016020];negative regulation of cytokine production involved in inflammatory response [GO:1900016]…	chitin binding [GO:0008061];oligosaccharide binding [GO:0070492]	Glycosyl hydrolase 18 family	0	0
B4E1Z4	B4E1Z4_HUMAN		Complement factor B	1266	140943	10	8	1	0.999	10	11	11	11	NaN	NaN	271691	NaN	NaN	NaN	NaN	NaN	NaN	NaN	NaN	NaN	NaN	NaN	NaN	NaN	NaN	NaN	NaN	NaN	NaN	NaN				Homo sapiens (Human)	unreviewed	Complement alternate pathway;Complement pathway;Disulfide bond;Hydrolase;Immunity;Innate immunity;Protease;Proteomics identification;Reference proteome;Repeat;Serine protease;Signal;Sushi;Zymogen		complement activation, alternative pathway [GO:0006957];complement activation, classical pathway [GO:0006958];proteolysis [GO:0006508]	extracellular region [GO:0005576]	complement activation, alternative pathway [GO:0006957];complement activation, classical pathway [GO:0006958];extracellular region [GO:0005576];proteolysis [GO:0006508];serine-type endopeptidase activity [GO:0004252]	serine-type endopeptidase activity [GO:0004252]		0	0
A0A075B6S9	KV137_HUMAN	IGKV1-37	Probable non-functional immunoglobulinn kappa variable 1-37	117	12688	4	1	1	0.999	9	12	12	24	NaN	5266160	10323300	NaN	NaN	NaN	NaN	NaN	NaN	NaN	NaN	NaN	NaN	NaN	NaN	NaN	NaN	NaN	NaN	NaN	NaN	NaN				Homo sapiens (Human)	reviewed	Adaptive immunity;Cell membrane;Immunity;Immunoglobulin;Immunoglobulin domain;Membrane;Reference proteome;Secreted;Signal		adaptive immune response [GO:0002250];immune response [GO:0006955]	extracellular space [GO:0005615];immunoglobulin complex [GO:0019814];plasma membrane [GO:0005886]	adaptive immune response [GO:0002250];extracellular space [GO:0005615];immune response [GO:0006955];immunoglobulin complex [GO:0019814];plasma membrane [GO:0005886]			0	0
O00462	MANBA_HUMAN	MANBA	Beta-mannosidase	879	100895	9	6	1	0.9989	9	11	11	11	NaN	NaN	NaN	NaN	NaN	NaN	NaN	NaN	NaN	NaN	NaN	NaN	NaN	NaN	NaN	NaN	NaN	NaN	NaN	NaN	NaN	NaN		+	+	Homo sapiens (Human)	reviewed	Disulfide bond;Glycoprotein;Glycosidase;Hydrolase;Lysosome;Reference proteome;Signal		glycoprotein catabolic process [GO:0006516];oligosaccharide catabolic process [GO:0009313];protein modification process [GO:0036211]	azurophil granule membrane [GO:0035577];lysosomal lumen [GO:0043202];plasma membrane [GO:0005886]	azurophil granule membrane [GO:0035577];beta-mannosidase activity [GO:0004567];glycoprotein catabolic process [GO:0006516];lysosomal lumen [GO:0043202];mannose binding [GO:0005537];oligosaccharide catabolic process [GO:0009313];plasma membrane [GO:0005886];protein modification process [GO:0036211]	beta-mannosidase activity [GO:0004567];mannose binding [GO:0005537]	Glycosyl hydrolase 2 family	0	0
O60437	PEPL_HUMAN	PPL	Periplakin	1756	204747	9	7	1	0.999	9	18	18	18	NaN	3963080	NaN	NaN	NaN	NaN	NaN	NaN	NaN	NaN	NaN	NaN	NaN	NaN	NaN	NaN	NaN	NaN	NaN	NaN	NaN	NaN	+		+	Homo sapiens (Human)	reviewed	3D-structure;Cell junction;Cell membrane;Coiled coil;Cytoplasm;Cytoskeleton;Keratinization;Membrane;Phosphoprotein;Reference proteome;Repeat;SH3 domain	O00481;O00481-2;O14771;O14978;O43865;O76027;P08670;P13196;P14373;P17661;P31749;P42858;P49910;Q12933;Q13084;Q13422-7;Q15311;Q4G0X4;Q5SZD1;Q5T447;Q6A163;Q6IQ23-2;Q6S9Z5;Q7Z3Z0;Q8IYX8-2;Q8NBB4;Q8NBB4-2;Q8WVV4-1;Q96BW1;Q96QF0;Q96QF0-7;Q9BYU1;Q9H4T2;Q9H9F9;Q9HCK0;Q9NRD5;Q9Y3Q8;Q9Y448	intermediate filament cytoskeleton organization [GO:0045104];keratinization [GO:0031424];response to mechanical stimulus [GO:0009612];wound healing [GO:0042060]	cornified envelope [GO:0001533];cytoplasm [GO:0005737];cytoskeleton [GO:0005856];cytosol [GO:0005829];desmosome [GO:0030057];extracellular exosome [GO:0070062];membrane [GO:0016020];plasma membrane [GO:0005886]	cadherin binding [GO:0045296];cornified envelope [GO:0001533];cytoplasm [GO:0005737];cytoskeleton [GO:0005856];cytosol [GO:0005829];desmosome [GO:0030057];extracellular exosome [GO:0070062];intermediate filament cytoskeleton organization [GO:0045104];keratinization [GO:0031424];membrane [GO:0016020];plasma membrane [GO:0005886];response to mechanical stimulus [GO:0009612];structural constituent o…	cadherin binding [GO:0045296];structural constituent of cytoskeleton [GO:0005200];structural molecule activity [GO:0005198]	Plakin or cytolinker family	0	0
P00338-3	LDHA_HUMAN	LDHA	Isoform 3 of L-lactate dehydrogenase A chain	332	36689	9	7	1	0.999	9	15	15	15	NaN	NaN	NaN	NaN	NaN	NaN	NaN	NaN	NaN	NaN	NaN	NaN	NaN	NaN	NaN	NaN	NaN	NaN	NaN	NaN	NaN	NaN	+		+	Homo sapiens (Human)	reviewed	3D-structure;Acetylation;Alternative splicing;Cytoplasm;Direct protein sequencing;Disease variant;Glycogen storage disease;Isopeptide bond;NAD;Oxidoreductase;Phosphoprotein;Reference proteome;Ubl conjugation	A0A286YFD7;P00338;P07195;P11142;Q499Y8	glycolytic process [GO:0006096];lactate metabolic process [GO:0006089];pyruvate metabolic process [GO:0006090];substantia nigra development [GO:0021762]	cytosol [GO:0005829];extracellular exosome [GO:0070062];membrane [GO:0016020];nucleus [GO:0005634];oxidoreductase complex [GO:1990204]	cadherin binding [GO:0045296];cytosol [GO:0005829];extracellular exosome [GO:0070062];glycolytic process [GO:0006096];identical protein binding [GO:0042802];lactate metabolic process [GO:0006089];L-lactate dehydrogenase activity [GO:0004459];membrane [GO:0016020];nucleus [GO:0005634];oxidoreductase complex [GO:1990204];pyruvate metabolic process [GO:0006090];substantia nigra development [GO:00217…	cadherin binding [GO:0045296];identical protein binding [GO:0042802];L-lactate dehydrogenase activity [GO:0004459]	LDH family;LDH/MDH superfamily	0	0
P01859	IGHG2_HUMAN	IGHG2	Immunoglobulin heavy constant gamma 2	326	35901	2	2	1	0.999	9	12	12	38	36607300	30278800	2257300	NaN	NaN	NaN	NaN	NaN	NaN	NaN	NaN	NaN	NaN	NaN	NaN	NaN	NaN	NaN	NaN	NaN	NaN	NaN		+	+	Homo sapiens (Human)	reviewed	3D-structure;Adaptive immunity;Cell membrane;Direct protein sequencing;Disulfide bond;Glycoprotein;Immunity;Immunoglobulin;Immunoglobulin domain;Membrane;Reference proteome;Secreted	Q28109	adaptive immune response [GO:0002250];B cell receptor signaling pathway [GO:0050853];complement activation, classical pathway [GO:0006958];defense response to bacterium [GO:0042742];innate immune response [GO:0045087];phagocytosis, engulfment [GO:0006911];phagocytosis, recognition [GO:0006910];positive regulation of B cell activation [GO:0050871]	blood microparticle [GO:0072562];external side of plasma membrane [GO:0009897];extracellular exosome [GO:0070062];extracellular region [GO:0005576];extracellular space [GO:0005615];IgG immunoglobulin complex [GO:0071735];immunoglobulin complex, circulating [GO:0042571]	adaptive immune response [GO:0002250];antigen binding [GO:0003823];B cell receptor signaling pathway [GO:0050853];blood microparticle [GO:0072562];complement activation, classical pathway [GO:0006958];defense response to bacterium [GO:0042742];external side of plasma membrane [GO:0009897];extracellular exosome [GO:0070062];extracellular region [GO:0005576];extracellular space [GO:0005615];IgG imm…	antigen binding [GO:0003823];immunoglobulin receptor binding [GO:0034987]		0	2
P48723	HSP13_HUMAN	HSPA13	Heat shock 70 kDa protein 13	471	51927	9	7	1	0.999	9	9	9	9	NaN	NaN	NaN	NaN	NaN	NaN	NaN	NaN	NaN	NaN	NaN	NaN	NaN	NaN	NaN	NaN	NaN	NaN	NaN	NaN	NaN	NaN				Homo sapiens (Human)	reviewed	ATP-binding;Endoplasmic reticulum;Microsome;Nucleotide-binding;Reference proteome;Signal	O43765;Q24JT5;Q96EQ0;Q9UHD9;Q9UMX0;Q9UMX0-2	cellular response to unfolded protein [GO:0034620];chaperone cofactor-dependent protein refolding [GO:0051085];protein refolding [GO:0042026]	cytoplasm [GO:0005737];endoplasmic reticulum [GO:0005783];extracellular exosome [GO:0070062];intracellular membrane-bounded organelle [GO:0043231];mitochondrion [GO:0005739]	ATP binding [GO:0005524];ATP hydrolysis activity [GO:0016887];ATP-dependent protein folding chaperone [GO:0140662];cellular response to unfolded protein [GO:0034620];chaperone cofactor-dependent protein refolding [GO:0051085];cytoplasm [GO:0005737];endoplasmic reticulum [GO:0005783];extracellular exosome [GO:0070062];heat shock protein binding [GO:0031072];intracellular membrane-bounded organelle…	ATP binding [GO:0005524];ATP hydrolysis activity [GO:0016887];ATP-dependent protein folding chaperone [GO:0140662];heat shock protein binding [GO:0031072];misfolded protein binding [GO:0051787];protein folding chaperone [GO:0044183];unfolded protein binding [GO:0051082]	Heat shock protein 70 family	0	0
Q11201	SIA4A_HUMAN	ST3GAL1	CMP-N-acetylneuraminate-beta-galactosamide-alpha-2,3-sialyltransferase 1	340	39075	9	3	1	0.999	9	17	17	17	NaN	NaN	5205430	NaN	NaN	NaN	NaN	NaN	NaN	NaN	NaN	NaN	NaN	NaN	NaN	NaN	NaN	NaN	NaN	NaN	NaN	NaN		+	+	Homo sapiens (Human)	reviewed	Disulfide bond;Glycoprotein;Glycosyltransferase;Golgi apparatus;Lipid metabolism;Membrane;Reference proteome;Secreted;Signal-anchor;Transferase;Transmembrane;Transmembrane helix		ganglioside biosynthetic process via lactosylceramide [GO:0010706];keratan sulfate biosynthetic process [GO:0018146];memory B cell differentiation [GO:0002319];N-acetylneuraminate metabolic process [GO:0006054];negative regulation of activated CD8-positive, alpha-beta T cell apoptotic process [GO:1905403];O-glycan processing [GO:0016266];protein modification process [GO:0036211];protein N-linked …	extracellular exosome [GO:0070062];Golgi medial cisterna membrane [GO:1990675];Golgi membrane [GO:0000139];Golgi trans cisterna membrane [GO:1990676];membrane [GO:0016020];trans-Golgi network membrane [GO:0032588]	beta-galactoside (CMP) alpha-2,3-sialyltransferase activity [GO:0003836];extracellular exosome [GO:0070062];ganglioside biosynthetic process via lactosylceramide [GO:0010706];Golgi medial cisterna membrane [GO:1990675];Golgi membrane [GO:0000139];Golgi trans cisterna membrane [GO:1990676];keratan sulfate biosynthetic process [GO:0018146];membrane [GO:0016020];memory B cell differentiation [GO:000…	beta-galactoside (CMP) alpha-2,3-sialyltransferase activity [GO:0003836];monosialoganglioside sialyltransferase activity [GO:0047288];sialyltransferase activity [GO:0008373]	Glycosyltransferase 29 family	0	0
Q14118	DAG1_HUMAN	DAG1	Dystroglycan 1	895	97441	9	3	1	0.999	9	16	16	16	NaN	2397970	914985	NaN	NaN	NaN	NaN	NaN	NaN	NaN	NaN	NaN	NaN	NaN	NaN	NaN	NaN	NaN	NaN	NaN	NaN	NaN	+	+	+	Homo sapiens (Human)	reviewed	3D-structure;Autocatalytic cleavage;Cell membrane;Congenital muscular dystrophy;Cytoplasm;Cytoskeleton;Disease variant;Disulfide bond;Dystroglycanopathy;Glycoprotein;Host cell receptor for virus entry;Host-virus interaction;Limb-girdle muscular dystrophy;Lissencephaly;Membrane;Nucleus;Phosphoprotein;Postsynaptic cell membrane;Receptor;Reference proteome;Secreted;Signal;Synapse;Transmembrane;Trans…	P16333;P46939;PRO_0000021066 [Q14118];Q3T1J5	aging [GO:0007568];angiogenesis involved in wound healing [GO:0060055];axon guidance [GO:0007411];axon regeneration [GO:0031103];basement membrane organization [GO:0071711];branching involved in salivary gland morphogenesis [GO:0060445];calcium-dependent cell-matrix adhesion [GO:0016340];cellular response to cholesterol [GO:0071397];cellular response to mechanical stimulus [GO:0071260];commissura…	adherens junction [GO:0005912];basement membrane [GO:0005604];basolateral plasma membrane [GO:0016323];collagen-containing extracellular matrix [GO:0062023];contractile ring [GO:0070938];costamere [GO:0043034];cytoplasm [GO:0005737];cytoskeleton [GO:0005856];cytosol [GO:0005829];dystroglycan complex [GO:0016011];dystrophin-associated glycoprotein complex [GO:0016010];endoplasmic reticulum lumen […	actin binding [GO:0003779];adherens junction [GO:0005912];aging [GO:0007568];alpha-actinin binding [GO:0051393];angiogenesis involved in wound healing [GO:0060055];axon guidance [GO:0007411];axon regeneration [GO:0031103];basement membrane [GO:0005604];basement membrane organization [GO:0071711];basolateral plasma membrane [GO:0016323];branching involved in salivary gland morphogenesis [GO:006044…	actin binding [GO:0003779];alpha-actinin binding [GO:0051393];calcium ion binding [GO:0005509];dystroglycan binding [GO:0002162];laminin binding [GO:0043236];laminin-1 binding [GO:0043237];SH2 domain binding [GO:0042169];structural constituent of muscle [GO:0008307];tubulin binding [GO:0015631];vinculin binding [GO:0017166];virus receptor activity [GO:0001618]		0	0
Q14764	MVP_HUMAN	MVP	Major vault protein	893	99327	9	6	1	0.998	9	10	10	10	NaN	NaN	56106900	NaN	NaN	NaN	NaN	NaN	NaN	NaN	NaN	NaN	NaN	NaN	NaN	NaN	NaN	NaN	NaN	NaN	NaN	NaN	+		+	Homo sapiens (Human)	reviewed	3D-structure;Acetylation;Cytoplasm;Direct protein sequencing;Isopeptide bond;mRNA transport;Nuclear pore complex;Nucleus;Phosphoprotein;Protein transport;Reference proteome;Repeat;Ribonucleoprotein;Translocation;Transport;Ubl conjugation	Q14764;Q16656-4;Q53EP0-3;Q86UW9;Q8WUN7;Q96HA8;Q9H0E2	ERBB signaling pathway [GO:0038127];mRNA transport [GO:0051028];negative regulation of epidermal growth factor receptor signaling pathway [GO:0042059];negative regulation of protein autophosphorylation [GO:0031953];negative regulation of protein tyrosine kinase activity [GO:0061099];protein transport [GO:0015031]	cytoplasm [GO:0005737];cytoskeleton [GO:0005856];cytosol [GO:0005829];extracellular exosome [GO:0070062];extracellular region [GO:0005576];ficolin-1-rich granule lumen [GO:1904813];membrane [GO:0016020];nuclear pore [GO:0005643];nucleus [GO:0005634];perinuclear region of cytoplasm [GO:0048471];ribonucleoprotein complex [GO:1990904];secretory granule lumen [GO:0034774]	cytoplasm [GO:0005737];cytoskeleton [GO:0005856];cytosol [GO:0005829];ERBB signaling pathway [GO:0038127];extracellular exosome [GO:0070062];extracellular region [GO:0005576];ficolin-1-rich granule lumen [GO:1904813];identical protein binding [GO:0042802];membrane [GO:0016020];mRNA transport [GO:0051028];negative regulation of epidermal growth factor receptor signaling pathway [GO:0042059];negati…	identical protein binding [GO:0042802];protein kinase binding [GO:0019901];protein phosphatase binding [GO:0019903]		0	0
Q15517	CDSN_HUMAN	CDSN	Corneodesmosin	529	51522	9	4	1	0.9989	9	14	14	14	33125700	NaN	NaN	NaN	NaN	NaN	NaN	NaN	NaN	NaN	NaN	NaN	NaN	NaN	NaN	NaN	NaN	NaN	NaN	NaN	NaN	NaN		+	+	Homo sapiens (Human)	reviewed	Direct protein sequencing;Glycoprotein;Hypotrichosis;Reference proteome;Secreted;Signal		amyloid fibril formation [GO:1990000];cell adhesion [GO:0007155];cell-cell adhesion [GO:0098609];corneocyte desquamation [GO:0003336];epidermis development [GO:0008544];keratinocyte differentiation [GO:0030216];negative regulation of cornification [GO:1905716];skin morphogenesis [GO:0043589]	cell-cell junction [GO:0005911];cornified envelope [GO:0001533];desmosome [GO:0030057];extracellular region [GO:0005576];plasma membrane [GO:0005886]	amyloid fibril formation [GO:1990000];cell adhesion [GO:0007155];cell-cell adhesion [GO:0098609];cell-cell junction [GO:0005911];corneocyte desquamation [GO:0003336];cornified envelope [GO:0001533];desmosome [GO:0030057];epidermis development [GO:0008544];extracellular region [GO:0005576];keratinocyte differentiation [GO:0030216];negative regulation of cornification [GO:1905716];plasma membrane […	protein homodimerization activity [GO:0042803]		0	0
Q8NBJ4-2	GOLM1_HUMAN	GOLM1	Isoform 2 of Golgi membrane protein 1	401	45333	9	8	1	0.999	9	23	23	23	19370100	30519500	3004940	NaN	NaN	NaN	NaN	NaN	NaN	NaN	NaN	NaN	NaN	NaN	NaN	NaN	NaN	NaN	NaN	NaN	NaN	NaN	+	+	+	Homo sapiens (Human)	reviewed	Acetylation;Alternative initiation;Coiled coil;Glycoprotein;Golgi apparatus;Membrane;Phosphoprotein;Reference proteome;Signal-anchor;Transmembrane;Transmembrane helix	O00264;O14493;O14735;O43561-2;O43681;P00533;P01350;P02787;P0DN84;P11686;P16278;P19404;P24593;P30301;P42167;Q02747;Q04756;Q07817;Q12797-6;Q5TAB7;Q6ICB0;Q6UX27-3;Q71RG4;Q7RTS9;Q7Z5P4;Q86W74-2;Q86YT5;Q86Z23;Q8N3T1;Q8N5M9;Q8N661;Q8NHS1;Q8TB61;Q92982;Q96HP8;Q96JF0-2;Q99519;Q99726;Q99816;Q9BT09;Q9BVC6;Q9BVK8;Q9BVT8;Q9NV12;Q9NVV5-2;Q9NY91;Q9P2A4;Q9UIG8-2;Q9UPZ6;Q9Y231;Q9Y2Y6;Q9Y5U4	nucleus organization [GO:0006997];regulation of lipid metabolic process [GO:0019216]	endoplasmic reticulum lumen [GO:0005788];extracellular space [GO:0005615];Golgi apparatus [GO:0005794];plasma membrane [GO:0005886]	endoplasmic reticulum lumen [GO:0005788];extracellular space [GO:0005615];Golgi apparatus [GO:0005794];nucleus organization [GO:0006997];plasma membrane [GO:0005886];regulation of lipid metabolic process [GO:0019216]		GOLM family	0	0
Q8NBJ7-2	SUMF2_HUMAN	SUMF2	Isoform 2 of Inactive C-alpha-formylglycine-generating enzyme 2	301	33843	9	2	1	0.999	9	17	17	17	NaN	1672200	NaN	NaN	NaN	NaN	NaN	NaN	NaN	NaN	NaN	NaN	NaN	NaN	NaN	NaN	NaN	NaN	NaN	NaN	NaN	NaN		+	+	Homo sapiens (Human)	reviewed	3D-structure;Alternative splicing;Calcium;Direct protein sequencing;Disulfide bond;Endoplasmic reticulum;Glycoprotein;Metal-binding;Reference proteome;Signal	D3DTS7;O60333-2;O76024;P02766;P04792;P07339;P22304;P28799;P42858;Q8NBJ7;Q8NBK3;Q92870-2		endoplasmic reticulum [GO:0005783];endoplasmic reticulum lumen [GO:0005788]	endoplasmic reticulum [GO:0005783];endoplasmic reticulum lumen [GO:0005788];identical protein binding [GO:0042802];metal ion binding [GO:0046872]	identical protein binding [GO:0042802];metal ion binding [GO:0046872]	Sulfatase-modifying factor family	0	0
H0YI00	H0YI00_HUMAN	LACRT	Extracellular glycoprotein lacritin (Fragment)	85	8727	3	3	1	0.999	9	19	19	44	231309000	424136000	163279000	NaN	NaN	NaN	NaN	NaN	NaN	NaN	NaN	NaN	NaN	NaN	NaN	NaN	NaN	NaN	NaN	NaN	NaN	NaN				Homo sapiens (Human)	unreviewed	Proteomics identification;Reference proteome		positive regulation of cell population proliferation [GO:0008284];positive regulation of secretion [GO:0051047];tear secretion [GO:0070075]		positive regulation of cell population proliferation [GO:0008284];positive regulation of secretion [GO:0051047];tear secretion [GO:0070075]			0	0
A0A0A0MS15	HV349_HUMAN	IGHV3-49	Immunoglobulin heavy variable 3-49	119	13056	7	6	1	0.999	8	20	19	24	164196000	25080700	308001000	NaN	NaN	NaN	NaN	NaN	NaN	NaN	NaN	NaN	NaN	NaN	NaN	NaN	NaN	NaN	NaN	NaN	NaN	NaN				Homo sapiens (Human)	reviewed	Adaptive immunity;Cell membrane;Disulfide bond;Immunity;Immunoglobulin;Immunoglobulin domain;Membrane;Reference proteome;Secreted;Signal		B cell receptor signaling pathway [GO:0050853];complement activation, classical pathway [GO:0006958];defense response to bacterium [GO:0042742];innate immune response [GO:0045087];phagocytosis, engulfment [GO:0006911];phagocytosis, recognition [GO:0006910];positive regulation of B cell activation [GO:0050871]	external side of plasma membrane [GO:0009897];immunoglobulin complex, circulating [GO:0042571]	antigen binding [GO:0003823];B cell receptor signaling pathway [GO:0050853];complement activation, classical pathway [GO:0006958];defense response to bacterium [GO:0042742];external side of plasma membrane [GO:0009897];immunoglobulin complex, circulating [GO:0042571];immunoglobulin receptor binding [GO:0034987];innate immune response [GO:0045087];phagocytosis, engulfment [GO:0006911];phagocytosis…	antigen binding [GO:0003823];immunoglobulin receptor binding [GO:0034987]		0	0
A8K2U0	A2ML1_HUMAN	A2ML1	Alpha-2-macroglobulin-like protein 1	1454	161107	8	6	1	0.999	8	9	9	9	NaN	NaN	NaN	NaN	NaN	NaN	NaN	NaN	NaN	NaN	NaN	NaN	NaN	NaN	NaN	NaN	NaN	NaN	NaN	NaN	NaN	NaN		+	+	Homo sapiens (Human)	reviewed	3D-structure;Alternative splicing;Bait region;Disulfide bond;Glycoprotein;Protease inhibitor;Reference proteome;Secreted;Serine protease inhibitor;Signal;Thioester bond		regulation of endopeptidase activity [GO:0052548]	extracellular exosome [GO:0070062];extracellular space [GO:0005615]	endopeptidase inhibitor activity [GO:0004866];extracellular exosome [GO:0070062];extracellular space [GO:0005615];peptidase inhibitor activity [GO:0030414];protease binding [GO:0002020];regulation of endopeptidase activity [GO:0052548];serine-type endopeptidase inhibitor activity [GO:0004867]	endopeptidase inhibitor activity [GO:0004866];peptidase inhibitor activity [GO:0030414];protease binding [GO:0002020];serine-type endopeptidase inhibitor activity [GO:0004867]	Protease inhibitor I39 (alpha-2-macroglobulin) family	0	0
O60888-2	CUTA_HUMAN	CUTA	Isoform A of Protein CutA	179	19116	8	2	1	0.999	8	62	62	62	NaN	NaN	NaN	NaN	NaN	NaN	NaN	NaN	NaN	NaN	NaN	NaN	NaN	NaN	NaN	NaN	NaN	NaN	NaN	NaN	NaN	NaN				Homo sapiens (Human)	reviewed	3D-structure;Alternative splicing;Direct protein sequencing;Glycoprotein;Reference proteome;Signal	A8MQ03;P22736;P49639;Q8WUP2	protein localization [GO:0008104];response to metal ion [GO:0010038]	extracellular exosome [GO:0070062];membrane [GO:0016020]	copper ion binding [GO:0005507];enzyme binding [GO:0019899];extracellular exosome [GO:0070062];membrane [GO:0016020];protein localization [GO:0008104];response to metal ion [GO:0010038]	copper ion binding [GO:0005507];enzyme binding [GO:0019899]	CutA family	6	1
P01714	LV319_HUMAN	IGLV3-19	Immunoglobulin lambda variable 3-19	112	12042	8	2	1	0.999	8	31	27	31	57250000	93647000	131161000	NaN	NaN	NaN	NaN	NaN	NaN	NaN	NaN	NaN	NaN	NaN	NaN	NaN	NaN	NaN	NaN	NaN	NaN	NaN				Homo sapiens (Human)	reviewed	3D-structure;Adaptive immunity;Cell membrane;Direct protein sequencing;Disulfide bond;Immunity;Immunoglobulin;Immunoglobulin domain;Membrane;Reference proteome;Secreted;Signal		adaptive immune response [GO:0002250];immune response [GO:0006955]	extracellular exosome [GO:0070062];extracellular region [GO:0005576];extracellular space [GO:0005615];immunoglobulin complex [GO:0019814];plasma membrane [GO:0005886]	adaptive immune response [GO:0002250];antigen binding [GO:0003823];extracellular exosome [GO:0070062];extracellular region [GO:0005576];extracellular space [GO:0005615];immune response [GO:0006955];immunoglobulin complex [GO:0019814];plasma membrane [GO:0005886]	antigen binding [GO:0003823]		0	0
P05109	S10A8_HUMAN	S100A8	Protein S100-A8	93	10835	8	3	1	0.999	8	19	19	19	26791700	29897300	8793880	NaN	NaN	NaN	NaN	NaN	NaN	NaN	NaN	NaN	NaN	NaN	NaN	NaN	NaN	NaN	NaN	NaN	NaN	NaN				Homo sapiens (Human)	reviewed	3D-structure;Antimicrobial;Apoptosis;Autophagy;Calcium;Cell membrane;Chemotaxis;Cytoplasm;Cytoskeleton;Direct protein sequencing;Immunity;Inflammatory response;Innate immunity;Membrane;Metal-binding;Reference proteome;Repeat;Secreted;S-nitrosylation;Zinc	P04406;P06702;Q8TD43	activation of cysteine-type endopeptidase activity involved in apoptotic process [GO:0006919];acute inflammatory response [GO:0002526];apoptotic process [GO:0006915];astrocyte development [GO:0014002];autocrine signaling [GO:0035425];autophagy [GO:0006914];chronic inflammatory response [GO:0002544];defense response to bacterium [GO:0042742];defense response to fungus [GO:0050832];inflammatory res…	collagen-containing extracellular matrix [GO:0062023];cytoskeleton [GO:0005856];cytosol [GO:0005829];extracellular exosome [GO:0070062];extracellular region [GO:0005576];extracellular space [GO:0005615];intermediate filament cytoskeleton [GO:0045111];nucleus [GO:0005634];plasma membrane [GO:0005886];secretory granule lumen [GO:0034774]	activation of cysteine-type endopeptidase activity involved in apoptotic process [GO:0006919];acute inflammatory response [GO:0002526];apoptotic process [GO:0006915];arachidonic acid binding [GO:0050544];astrocyte development [GO:0014002];autocrine signaling [GO:0035425];autophagy [GO:0006914];calcium ion binding [GO:0005509];calcium-dependent protein binding [GO:0048306];chronic inflammatory res…	arachidonic acid binding [GO:0050544];calcium ion binding [GO:0005509];calcium-dependent protein binding [GO:0048306];microtubule binding [GO:0008017];RAGE receptor binding [GO:0050786];Toll-like receptor 4 binding [GO:0035662];zinc ion binding [GO:0008270]	S-100 family	0	0
P23083	HV102_HUMAN	IGHV1-2	Immunoglobulin heavy variable 1-2	117	13085	1	1	0.99	0.999	8	2	2	13	NaN	NaN	NaN	NaN	NaN	NaN	NaN	NaN	NaN	NaN	NaN	NaN	NaN	NaN	NaN	NaN	NaN	NaN	NaN	NaN	NaN	NaN			+	Homo sapiens (Human)	reviewed	3D-structure;Adaptive immunity;Cell membrane;Direct protein sequencing;Disulfide bond;Immunity;Immunoglobulin;Immunoglobulin domain;Membrane;Pyrrolidone carboxylic acid;Reference proteome;Secreted;Signal		B cell receptor signaling pathway [GO:0050853];complement activation, classical pathway [GO:0006958];defense response to bacterium [GO:0042742];immune response [GO:0006955];innate immune response [GO:0045087];phagocytosis, engulfment [GO:0006911];phagocytosis, recognition [GO:0006910];positive regulation of B cell activation [GO:0050871]	external side of plasma membrane [GO:0009897];extracellular region [GO:0005576];immunoglobulin complex, circulating [GO:0042571];plasma membrane [GO:0005886]	antigen binding [GO:0003823];B cell receptor signaling pathway [GO:0050853];complement activation, classical pathway [GO:0006958];defense response to bacterium [GO:0042742];external side of plasma membrane [GO:0009897];extracellular region [GO:0005576];immune response [GO:0006955];immunoglobulin complex, circulating [GO:0042571];immunoglobulin receptor binding [GO:0034987];innate immune response …	antigen binding [GO:0003823];immunoglobulin receptor binding [GO:0034987]		0	0
P27487	DPP4_HUMAN	DPP4	Dipeptidyl peptidase 4	766	88279	8	5	1	0.999	8	10	10	10	NaN	NaN	NaN	NaN	NaN	NaN	NaN	NaN	NaN	NaN	NaN	NaN	NaN	NaN	NaN	NaN	NaN	NaN	NaN	NaN	NaN	NaN		+	+	Homo sapiens (Human)	reviewed	3D-structure;Aminopeptidase;Cell adhesion;Cell junction;Cell membrane;Cell projection;Direct protein sequencing;Disulfide bond;Glycoprotein;Host-virus interaction;Hydrolase;Membrane;Protease;Receptor;Reference proteome;Secreted;Serine protease;Signal-anchor;Transmembrane;Transmembrane helix	A0A2R4KP93;K0BRG7;K9N5Q8;O14625;P01275;P01282;P02778;P19875;P27487;P51671;P56658;Q07325;Q14416;R9UQ53	behavioral fear response [GO:0001662];cell adhesion [GO:0007155];endothelial cell migration [GO:0043542];glucagon processing [GO:0120116];locomotory exploration behavior [GO:0035641];membrane fusion [GO:0061025];negative regulation of extracellular matrix disassembly [GO:0010716];negative regulation of neutrophil chemotaxis [GO:0090024];peptide hormone processing [GO:0016486];positive regulation …	apical plasma membrane [GO:0016324];cell surface [GO:0009986];endocytic vesicle [GO:0030139];extracellular exosome [GO:0070062];extracellular region [GO:0005576];focal adhesion [GO:0005925];intercellular canaliculus [GO:0046581];lamellipodium [GO:0030027];lamellipodium membrane [GO:0031258];lysosomal membrane [GO:0005765];membrane [GO:0016020];membrane raft [GO:0045121];plasma membrane [GO:000588…	aminopeptidase activity [GO:0004177];apical plasma membrane [GO:0016324];behavioral fear response [GO:0001662];cell adhesion [GO:0007155];cell surface [GO:0009986];chemorepellent activity [GO:0045499];dipeptidyl-peptidase activity [GO:0008239];endocytic vesicle [GO:0030139];endothelial cell migration [GO:0043542];extracellular exosome [GO:0070062];extracellular region [GO:0005576];focal adhesion …	aminopeptidase activity [GO:0004177];chemorepellent activity [GO:0045499];dipeptidyl-peptidase activity [GO:0008239];identical protein binding [GO:0042802];protease binding [GO:0002020];protein homodimerization activity [GO:0042803];serine-type endopeptidase activity [GO:0004252];serine-type peptidase activity [GO:0008236];signaling receptor binding [GO:0005102];virus receptor activity [GO:000161…	DPPIV subfamily;Peptidase S9B family	0	0
P28325	CYTD_HUMAN	CST5	Cystatin-D	142	16080	7	7	1	0.999	8	17	17	17	96596000	NaN	1841230000	NaN	NaN	NaN	NaN	NaN	NaN	NaN	NaN	NaN	NaN	NaN	NaN	NaN	NaN	NaN	NaN	NaN	NaN	NaN			+	Homo sapiens (Human)	reviewed	3D-structure;Direct protein sequencing;Disulfide bond;Protease inhibitor;Reference proteome;Secreted;Signal;Thiol protease inhibitor		negative regulation of cysteine-type endopeptidase activity [GO:2000117]	cytoplasm [GO:0005737];extracellular exosome [GO:0070062];extracellular region [GO:0005576];extracellular space [GO:0005615];vesicle [GO:0031982]	cysteine-type endopeptidase inhibitor activity [GO:0004869];cytoplasm [GO:0005737];extracellular exosome [GO:0070062];extracellular region [GO:0005576];extracellular space [GO:0005615];negative regulation of cysteine-type endopeptidase activity [GO:2000117];vesicle [GO:0031982]	cysteine-type endopeptidase inhibitor activity [GO:0004869]	Cystatin family	0	0
Q15293	RCN1_HUMAN	RCN1	Reticulocalbin-1	331	38890	8	7	1	0.999	8	11	11	11	NaN	NaN	NaN	NaN	NaN	NaN	NaN	NaN	NaN	NaN	NaN	NaN	NaN	NaN	NaN	NaN	NaN	NaN	NaN	NaN	NaN	NaN	+	+	+	Homo sapiens (Human)	reviewed	Alternative splicing;Calcium;Endoplasmic reticulum;Glycoprotein;Metal-binding;Phosphoprotein;Reference proteome;Repeat;Signal	A0A024R8L2;O14901;O15182;O43681;O43765;O75190-2;O95257;P25791-3;P25800;P42858;P46379-2;P51687;P54253;P61968;Q12797-6;Q5JVL4;Q7Z699;Q86VK4-3;Q8N5M1;Q8TAP4-4;Q8TEB1;Q969Y2;Q96EQ0;Q9BQ89;Q9H0I2	camera-type eye development [GO:0043010];in utero embryonic development [GO:0001701]	endoplasmic reticulum [GO:0005783];endoplasmic reticulum lumen [GO:0005788]	calcium ion binding [GO:0005509];camera-type eye development [GO:0043010];endoplasmic reticulum [GO:0005783];endoplasmic reticulum lumen [GO:0005788];in utero embryonic development [GO:0001701]	calcium ion binding [GO:0005509]	CREC family	0	0
Q53RT3-2	APRV1_HUMAN	ASPRV1	Isoform 2 of Retroviral-like aspartic protease 1	343	36991	8	1	1	0.999	8	9	9	9	NaN	NaN	NaN	NaN	NaN	NaN	NaN	NaN	NaN	NaN	NaN	NaN	NaN	NaN	NaN	NaN	NaN	NaN	NaN	NaN	NaN	NaN		+	+	Homo sapiens (Human)	reviewed	Alternative initiation;Aspartyl protease;Autocatalytic cleavage;Direct protein sequencing;Disease variant;Glycoprotein;Hydrolase;Ichthyosis;Membrane;Protease;Reference proteome;Transmembrane;Transmembrane helix		protein processing [GO:0016485];skin development [GO:0043588]	membrane [GO:0016020]	aspartic-type endopeptidase activity [GO:0004190];membrane [GO:0016020];protein processing [GO:0016485];skin development [GO:0043588]	aspartic-type endopeptidase activity [GO:0004190]		0	0
Q6UXB2	CXL17_HUMAN	CXCL17	C-X-C motif chemokine 17	119	13819	8	7	1	0.999	8	24	24	24	22992500	115739000	114701000	NaN	NaN	NaN	NaN	NaN	NaN	NaN	NaN	NaN	NaN	NaN	NaN	NaN	NaN	NaN	NaN	NaN	NaN	NaN				Homo sapiens (Human)	reviewed	Angiogenesis;Chemotaxis;Cleavage on pair of basic residues;Developmental protein;Differentiation;Direct protein sequencing;Disulfide bond;Reference proteome;Secreted;Signal	P02776;P13501;P48061	angiogenesis [GO:0001525];cell differentiation [GO:0030154];macrophage chemotaxis [GO:0048246];negative regulation of inflammatory response [GO:0050728];positive regulation of ERK1 and ERK2 cascade [GO:0070374];positive regulation of macrophage chemotaxis [GO:0010759];positive regulation of monocyte chemotaxis [GO:0090026];positive regulation of vascular endothelial growth factor production [GO:0…	extracellular space [GO:0005615]	angiogenesis [GO:0001525];cell differentiation [GO:0030154];extracellular space [GO:0005615];macrophage chemotaxis [GO:0048246];negative regulation of inflammatory response [GO:0050728];positive regulation of ERK1 and ERK2 cascade [GO:0070374];positive regulation of macrophage chemotaxis [GO:0010759];positive regulation of monocyte chemotaxis [GO:0090026];positive regulation of vascular endotheli…		Intercrine alpha (chemokine CxC) family	0	0
Q7Z7M9	GALT5_HUMAN	GALNT5	Polypeptide N-acetylgalactosaminyltransferase 5	940	106266	8	4	1	0.999	8	15	15	15	NaN	4398850	896725	NaN	NaN	NaN	NaN	NaN	NaN	NaN	NaN	NaN	NaN	NaN	NaN	NaN	NaN	NaN	NaN	NaN	NaN	NaN	+	+	+	Homo sapiens (Human)	reviewed	Disulfide bond;Glycoprotein;Glycosyltransferase;Golgi apparatus;Lectin;Manganese;Membrane;Metal-binding;Phosphoprotein;Reference proteome;Signal-anchor;Transferase;Transmembrane;Transmembrane helix		glycosaminoglycan biosynthetic process [GO:0006024];O-glycan processing [GO:0016266];protein O-linked glycosylation [GO:0006493]	Golgi apparatus [GO:0005794];Golgi membrane [GO:0000139]	carbohydrate binding [GO:0030246];glycosaminoglycan biosynthetic process [GO:0006024];Golgi apparatus [GO:0005794];Golgi membrane [GO:0000139];metal ion binding [GO:0046872];O-glycan processing [GO:0016266];polypeptide N-acetylgalactosaminyltransferase activity [GO:0004653];protein O-linked glycosylation [GO:0006493]	carbohydrate binding [GO:0030246];metal ion binding [GO:0046872];polypeptide N-acetylgalactosaminyltransferase activity [GO:0004653]	GalNAc-T subfamily;Glycosyltransferase 2 family	0	9
Q86X29-4	LSR_HUMAN	LSR	Isoform 4 of Lipolysis-stimulated lipoprotein receptor	649	71439	8	5	1	0.999	8	20	20	20	NaN	8285180	NaN	NaN	NaN	NaN	NaN	NaN	NaN	NaN	NaN	NaN	NaN	NaN	NaN	NaN	NaN	NaN	NaN	NaN	NaN	NaN	+		+	Homo sapiens (Human)	reviewed	Alternative splicing;Cell junction;Cell membrane;Chylomicron;Disulfide bond;Immunoglobulin domain;LDL;Membrane;Phosphoprotein;Receptor;Reference proteome;Tight junction;Transmembrane;Transmembrane helix;VLDL		epithelial structure maintenance [GO:0010669];establishment of blood-brain barrier [GO:0060856];establishment of skin barrier [GO:0061436];liver development [GO:0001889];maintenance of blood-brain barrier [GO:0035633];protein localization to tricellular tight junction [GO:0061833];tricellular tight junction assembly [GO:1904274]	bicellular tight junction [GO:0005923];chylomicron [GO:0042627];extracellular exosome [GO:0070062];low-density lipoprotein particle [GO:0034362];membrane [GO:0016020];plasma membrane [GO:0005886];tight junction [GO:0070160];tricellular tight junction [GO:0061689];very-low-density lipoprotein particle [GO:0034361]	bicellular tight junction [GO:0005923];chylomicron [GO:0042627];epithelial structure maintenance [GO:0010669];establishment of blood-brain barrier [GO:0060856];establishment of skin barrier [GO:0061436];extracellular exosome [GO:0070062];liver development [GO:0001889];low-density lipoprotein particle [GO:0034362];maintenance of blood-brain barrier [GO:0035633];membrane [GO:0016020];plasma membran…		Immunoglobulin superfamily;LISCH7 family	0	0
Q8WXG9	AGRV1_HUMAN	ADGRV1	Adhesion G-protein coupled receptor V1	6306	693069	8	4	1	0.999	8	12	12	12	NaN	13853600	NaN	NaN	NaN	NaN	NaN	NaN	NaN	NaN	NaN	NaN	NaN	NaN	NaN	NaN	NaN	NaN	NaN	NaN	NaN	NaN			+	Homo sapiens (Human)	reviewed	Alternative splicing;Calcium;Cell membrane;Cell projection;Deafness;G-protein coupled receptor;Hydrolase;Membrane;Receptor;Reference proteome;Repeat;Retinitis pigmentosa;Sensory transduction;Signal;Transducer;Transmembrane;Transmembrane helix;Usher syndrome;Vision	Q9ES64-3;Q9H5P4;Q9Y6N9-4	cell surface receptor signaling pathway [GO:0007166];cell-cell adhesion [GO:0098609];cellular response to calcium ion [GO:0071277];detection of mechanical stimulus involved in sensory perception of sound [GO:0050910];establishment of protein localization [GO:0045184];G protein-coupled receptor signaling pathway [GO:0007186];inner ear development [GO:0048839];inner ear receptor cell differentiatio…	cell surface [GO:0009986];cytoplasm [GO:0005737];extracellular exosome [GO:0070062];membrane [GO:0016020];periciliary membrane compartment [GO:1990075];photoreceptor inner segment [GO:0001917];plasma membrane [GO:0005886];receptor complex [GO:0043235];stereocilia ankle link [GO:0002141];stereocilia ankle link complex [GO:0002142];stereocilium [GO:0032420];stereocilium membrane [GO:0060171];synaps…	adenylate cyclase inhibitor activity [GO:0010855];calcium ion binding [GO:0005509];cell surface [GO:0009986];cell surface receptor signaling pathway [GO:0007166];cell-cell adhesion [GO:0098609];cellular response to calcium ion [GO:0071277];cytoplasm [GO:0005737];detection of mechanical stimulus involved in sensory perception of sound [GO:0050910];establishment of protein localization [GO:0045184]…	adenylate cyclase inhibitor activity [GO:0010855];calcium ion binding [GO:0005509];G protein-coupled receptor activity [GO:0004930];G-protein alpha-subunit binding [GO:0001965];hydrolase activity [GO:0016787]	Adhesion G-protein coupled receptor (ADGR) subfamily;G-protein coupled receptor 2 family	0	0
A0A075B6H7	KV37_HUMAN	IGKV3-7	Probable non-functional immunoglobulin kappa variable 3-7	116	12783	1	1	0.99	0.999	7	6	6	15	6359140	NaN	30780400	NaN	NaN	NaN	NaN	NaN	NaN	NaN	NaN	NaN	NaN	NaN	NaN	NaN	NaN	NaN	NaN	NaN	NaN	NaN				Homo sapiens (Human)	reviewed	Adaptive immunity;Cell membrane;Disulfide bond;Immunity;Immunoglobulin;Immunoglobulin domain;Membrane;Reference proteome;Secreted;Signal		adaptive immune response [GO:0002250];immune response [GO:0006955]	extracellular space [GO:0005615];immunoglobulin complex [GO:0019814];plasma membrane [GO:0005886]	adaptive immune response [GO:0002250];extracellular space [GO:0005615];immune response [GO:0006955];immunoglobulin complex [GO:0019814];plasma membrane [GO:0005886]			0	0
A0A0A0MS14	HV145_HUMAN	IGHV1-45	Immunoglobulin heavy variable 1-45	117	13508	6	1	1	0.999	7	8	6	9	NaN	2365200	9981610	NaN	NaN	NaN	NaN	NaN	NaN	NaN	NaN	NaN	NaN	NaN	NaN	NaN	NaN	NaN	NaN	NaN	NaN	NaN				Homo sapiens (Human)	reviewed	Adaptive immunity;Cell membrane;Disulfide bond;Immunity;Immunoglobulin;Immunoglobulin domain;Membrane;Reference proteome;Secreted;Signal		B cell receptor signaling pathway [GO:0050853];complement activation, classical pathway [GO:0006958];defense response to bacterium [GO:0042742];innate immune response [GO:0045087];phagocytosis, engulfment [GO:0006911];phagocytosis, recognition [GO:0006910];positive regulation of B cell activation [GO:0050871]	external side of plasma membrane [GO:0009897];immunoglobulin complex, circulating [GO:0042571]	antigen binding [GO:0003823];B cell receptor signaling pathway [GO:0050853];complement activation, classical pathway [GO:0006958];defense response to bacterium [GO:0042742];external side of plasma membrane [GO:0009897];immunoglobulin complex, circulating [GO:0042571];immunoglobulin receptor binding [GO:0034987];innate immune response [GO:0045087];phagocytosis, engulfment [GO:0006911];phagocytosis…	antigen binding [GO:0003823];immunoglobulin receptor binding [GO:0034987]		0	0
O75882-2	ATRN_HUMAN	ATRN	Isoform 2 of Attractin	1429	158537	7	6	1	0.999	7	9	9	9	NaN	NaN	NaN	NaN	NaN	NaN	NaN	NaN	NaN	NaN	NaN	NaN	NaN	NaN	NaN	NaN	NaN	NaN	NaN	NaN	NaN	NaN		+	+	Homo sapiens (Human)	reviewed	Alternative splicing;Cell membrane;Direct protein sequencing;Disulfide bond;EGF-like domain;Glycoprotein;Inflammatory response;Kelch repeat;Laminin EGF-like domain;Lectin;Membrane;Receptor;Reference proteome;Repeat;Secreted;Signal;Transmembrane;Transmembrane helix		animal organ morphogenesis [GO:0009887];cell migration [GO:0016477];cerebellum development [GO:0021549];inflammatory response [GO:0006954];myelination [GO:0042552];pigmentation [GO:0043473];regulation of multicellular organism growth [GO:0040014];response to oxidative stress [GO:0006979];substrate adhesion-dependent cell spreading [GO:0034446];tissue development [GO:0009888]	basement membrane [GO:0005604];cytoplasm [GO:0005737];extracellular exosome [GO:0070062];extracellular space [GO:0005615];plasma membrane [GO:0005886]	animal organ morphogenesis [GO:0009887];basement membrane [GO:0005604];carbohydrate binding [GO:0030246];cell migration [GO:0016477];cerebellum development [GO:0021549];cytoplasm [GO:0005737];extracellular exosome [GO:0070062];extracellular space [GO:0005615];inflammatory response [GO:0006954];myelination [GO:0042552];pigmentation [GO:0043473];plasma membrane [GO:0005886];regulation of multicellu…	carbohydrate binding [GO:0030246];signaling receptor activity [GO:0038023]		1	6
O95841	ANGL1_HUMAN	ANGPTL1	Angiopoietin-related protein 1	491	56720	7	6	1	0.999	7	12	12	12	NaN	NaN	NaN	NaN	NaN	NaN	NaN	NaN	NaN	NaN	NaN	NaN	NaN	NaN	NaN	NaN	NaN	NaN	NaN	NaN	NaN	NaN		+		Homo sapiens (Human)	reviewed	Coiled coil;Disulfide bond;Glycoprotein;Reference proteome;Secreted;Signal		transmembrane receptor protein tyrosine kinase signaling pathway [GO:0007169]	collagen-containing extracellular matrix [GO:0062023];extracellular exosome [GO:0070062];extracellular space [GO:0005615]	collagen-containing extracellular matrix [GO:0062023];extracellular exosome [GO:0070062];extracellular space [GO:0005615];signaling receptor binding [GO:0005102];transmembrane receptor protein tyrosine kinase signaling pathway [GO:0007169]	signaling receptor binding [GO:0005102]		0	0
P01040	CYTA_HUMAN	CSTA	Cystatin-A	98	11006	7	NaN	1	0.999	7	15	15	15	21613900	NaN	NaN	NaN	NaN	NaN	NaN	NaN	NaN	NaN	NaN	NaN	NaN	NaN	NaN	NaN	NaN	NaN	NaN	NaN	NaN	NaN			+	Homo sapiens (Human)	reviewed	3D-structure;Acetylation;Cell adhesion;Cytoplasm;Direct protein sequencing;Ichthyosis;Protease inhibitor;Reference proteome;Thiol protease inhibitor	G5E9A7;O76024;P00784;P04792;P28799;Q7Z699;Q9Y3C5	cell-cell adhesion [GO:0098609];keratinocyte differentiation [GO:0030216];negative regulation of peptidase activity [GO:0010466];negative regulation of proteolysis [GO:0045861];peptide cross-linking [GO:0018149]	cornified envelope [GO:0001533];cytoplasm [GO:0005737];cytosol [GO:0005829];extracellular space [GO:0005615];nucleoplasm [GO:0005654];peptidase inhibitor complex [GO:1904090]	cell-cell adhesion [GO:0098609];cornified envelope [GO:0001533];cysteine-type endopeptidase inhibitor activity [GO:0004869];cytoplasm [GO:0005737];cytosol [GO:0005829];extracellular space [GO:0005615];keratinocyte differentiation [GO:0030216];negative regulation of peptidase activity [GO:0010466];negative regulation of proteolysis [GO:0045861];nucleoplasm [GO:0005654];peptidase inhibitor complex …	cysteine-type endopeptidase inhibitor activity [GO:0004869];protease binding [GO:0002020]	Cystatin family	0	0
P01709	LV208_HUMAN	IGLV2-8	Immunoglobulin lambda variable 2-8	118	12382	6	3	1	0.999	7	14	10	22	NaN	21363400	24493800	NaN	NaN	NaN	NaN	NaN	NaN	NaN	NaN	NaN	NaN	NaN	NaN	NaN	NaN	NaN	NaN	NaN	NaN	NaN				Homo sapiens (Human)	reviewed	3D-structure;Adaptive immunity;Cell membrane;Direct protein sequencing;Disulfide bond;Immunity;Immunoglobulin;Immunoglobulin domain;Membrane;Pyrrolidone carboxylic acid;Reference proteome;Secreted;Signal		adaptive immune response [GO:0002250];immune response [GO:0006955]	extracellular region [GO:0005576];extracellular space [GO:0005615];immunoglobulin complex [GO:0019814];plasma membrane [GO:0005886]	adaptive immune response [GO:0002250];antigen binding [GO:0003823];extracellular region [GO:0005576];extracellular space [GO:0005615];immune response [GO:0006955];immunoglobulin complex [GO:0019814];plasma membrane [GO:0005886]	antigen binding [GO:0003823]		0	0
P04843	RPN1_HUMAN	RPN1	Dolichyl-diphosphooligosaccharide--protein glycosyltransferase subunit 1	607	68569	7	5	1	0.9988	7	7	7	7	NaN	NaN	NaN	NaN	NaN	NaN	NaN	NaN	NaN	NaN	NaN	NaN	NaN	NaN	NaN	NaN	NaN	NaN	NaN	NaN	NaN	NaN		+		Homo sapiens (Human)	reviewed	3D-structure;Acetylation;Endoplasmic reticulum;Glycoprotein;Isopeptide bond;Membrane;Reference proteome;Signal;Transmembrane;Transmembrane helix;Ubl conjugation	O43765;P49069;Q14165;Q8IUG1;Q8TCJ2;Q9H5K3;Q9UMX0;Q9UMX0-2	protein modification process [GO:0036211];protein N-linked glycosylation [GO:0006487];protein N-linked glycosylation via asparagine [GO:0018279]	cytosol [GO:0005829];endoplasmic reticulum [GO:0005783];endoplasmic reticulum membrane [GO:0005789];melanosome [GO:0042470];membrane [GO:0016020];oligosaccharyltransferase complex [GO:0008250];rough endoplasmic reticulum [GO:0005791]	cytosol [GO:0005829];endoplasmic reticulum [GO:0005783];endoplasmic reticulum membrane [GO:0005789];melanosome [GO:0042470];membrane [GO:0016020];oligosaccharyltransferase complex [GO:0008250];protein modification process [GO:0036211];protein N-linked glycosylation [GO:0006487];protein N-linked glycosylation via asparagine [GO:0018279];RNA binding [GO:0003723];rough endoplasmic reticulum [GO:0005…	RNA binding [GO:0003723]	OST1 family	0	0
P07477	TRY1_HUMAN	PRSS1	Serine protease 1	247	26558	2	1	1	0.999	7	74	74	431	96415200	88221300	337792000	NaN	NaN	NaN	NaN	NaN	NaN	NaN	NaN	NaN	NaN	NaN	NaN	NaN	NaN	NaN	NaN	NaN	NaN	NaN			+	Homo sapiens (Human)	reviewed	3D-structure;Calcium;Digestion;Direct protein sequencing;Disease variant;Disulfide bond;Hydrolase;Metal-binding;Protease;Reference proteome;Secreted;Serine protease;Signal;Sulfation;Zymogen		digestion [GO:0007586];extracellular matrix disassembly [GO:0022617];proteolysis [GO:0006508]	blood microparticle [GO:0072562];collagen-containing extracellular matrix [GO:0062023];extracellular region [GO:0005576];extracellular space [GO:0005615]	blood microparticle [GO:0072562];collagen-containing extracellular matrix [GO:0062023];digestion [GO:0007586];extracellular matrix disassembly [GO:0022617];extracellular region [GO:0005576];extracellular space [GO:0005615];metal ion binding [GO:0046872];proteolysis [GO:0006508];serine-type endopeptidase activity [GO:0004252]	metal ion binding [GO:0046872];serine-type endopeptidase activity [GO:0004252]	Peptidase S1 family	37	30
P0DP23	CALM1_HUMAN	CALM1	Calmodulin-1	149	16838	7	4	1	0.999	7	9	9	9	NaN	NaN	NaN	NaN	NaN	NaN	NaN	NaN	NaN	NaN	NaN	NaN	NaN	NaN	NaN	NaN	NaN	NaN	NaN	NaN	NaN	NaN	+		+	Homo sapiens (Human)	reviewed	3D-structure;Acetylation;Calcium;Cell projection;Cilium;Cytoplasm;Cytoskeleton;Direct protein sequencing;Disease variant;Flagellum;Host-virus interaction;Isopeptide bond;Long QT syndrome;Metal-binding;Methylation;Phosphoprotein;Reference proteome;Repeat;Ubl conjugation	O75874	autophagosome membrane docking [GO:0016240];detection of calcium ion [GO:0005513];G protein-coupled receptor signaling pathway [GO:0007186];G2/M transition of mitotic cell cycle [GO:0000086];mitochondrion-endoplasmic reticulum membrane tethering [GO:1990456];negative regulation of calcium ion export across plasma membrane [GO:1905913];negative regulation of high voltage-gated calcium channel acti…	calcium channel complex [GO:0034704];catalytic complex [GO:1902494];centrosome [GO:0005813];cytoplasm [GO:0005737];cytosol [GO:0005829];extracellular region [GO:0005576];myelin sheath [GO:0043209];nucleoplasm [GO:0005654];nucleus [GO:0005634];plasma membrane [GO:0005886];protein-containing complex [GO:0032991];sarcomere [GO:0030017];sperm midpiece [GO:0097225];spindle microtubule [GO:0005876];spi…	adenylate cyclase activator activity [GO:0010856];adenylate cyclase binding [GO:0008179];autophagosome membrane docking [GO:0016240];calcium channel complex [GO:0034704];calcium channel inhibitor activity [GO:0019855];calcium ion binding [GO:0005509];calcium-dependent protein binding [GO:0048306];catalytic complex [GO:1902494];centrosome [GO:0005813];cytoplasm [GO:0005737];cytosol [GO:0005829];de…	adenylate cyclase activator activity [GO:0010856];adenylate cyclase binding [GO:0008179];calcium channel inhibitor activity [GO:0019855];calcium ion binding [GO:0005509];calcium-dependent protein binding [GO:0048306];disordered domain specific binding [GO:0097718];enzyme regulator activity [GO:0030234];N-terminal myristoylation domain binding [GO:0031997];protein domain specific binding [GO:00199…	Calmodulin family	0	0
P10599	THIO_HUMAN	TXN	Thioredoxin	105	11737	7	6	1	0.999	7	9	9	9	NaN	NaN	7123110	NaN	NaN	NaN	NaN	NaN	NaN	NaN	NaN	NaN	NaN	NaN	NaN	NaN	NaN	NaN	NaN	NaN	NaN	NaN				Homo sapiens (Human)	reviewed	3D-structure;Acetylation;Activator;Allergen;Alternative splicing;Cytoplasm;Direct protein sequencing;Disulfide bond;Electron transport;Nucleus;Redox-active center;Reference proteome;Secreted;S-nitrosylation;Transcription;Transcription regulation;Transport;Ubl conjugation	D0ZRB2;G5E9A7;P00533;P01023;P04406;P07900;P12814;P14136;P18031;P19404;P19883;P23560-2;P31749;P32119;P37198;P42574;P50570-2;P51608;Q12933;Q14114-3;Q7Z699;Q8WXH2;Q92905;Q96D03;Q99683;Q99836;Q9BXU3;Q9GZT8;Q9H3M7;Q9NZD8;Q9UJW9;Q9Y605;X5D778	activation of protein kinase B activity [GO:0032148];cell redox homeostasis [GO:0045454];negative regulation of hydrogen peroxide-induced cell death [GO:1903206];negative regulation of protein export from nucleus [GO:0046826];negative regulation of transcription by RNA polymerase II [GO:0000122];positive regulation of DNA binding [GO:0043388];positive regulation of peptidyl-cysteine S-nitrosylati…	cytoplasm [GO:0005737];cytosol [GO:0005829];extracellular exosome [GO:0070062];extracellular region [GO:0005576];nucleoplasm [GO:0005654];nucleus [GO:0005634]	activation of protein kinase B activity [GO:0032148];cell redox homeostasis [GO:0045454];cytoplasm [GO:0005737];cytosol [GO:0005829];extracellular exosome [GO:0070062];extracellular region [GO:0005576];negative regulation of hydrogen peroxide-induced cell death [GO:1903206];negative regulation of protein export from nucleus [GO:0046826];negative regulation of transcription by RNA polymerase II [G…	protein homodimerization activity [GO:0042803];protein-disulfide reductase (NAD(P)) activity [GO:0047134];protein-disulfide reductase activity [GO:0015035];RNA binding [GO:0003723];thioredoxin-disulfide reductase activity [GO:0004791]	Thioredoxin family	0	0
P16035	TIMP2_HUMAN	TIMP2	Metalloproteinase inhibitor 2	220	24399	7	5	1	0.999	7	10	10	10	NaN	NaN	NaN	NaN	NaN	NaN	NaN	NaN	NaN	NaN	NaN	NaN	NaN	NaN	NaN	NaN	NaN	NaN	NaN	NaN	NaN	NaN				Homo sapiens (Human)	reviewed	3D-structure;Direct protein sequencing;Disulfide bond;Metal-binding;Metalloenzyme inhibitor;Metalloprotease inhibitor;Protease inhibitor;Reference proteome;Secreted;Signal;Zinc	P08253;P50281;Q9UHD9	negative regulation of endopeptidase activity [GO:0010951];negative regulation of membrane protein ectodomain proteolysis [GO:0051045];negative regulation of metallopeptidase activity [GO:1905049];response to cytokine [GO:0034097];response to hormone [GO:0009725];response to organic substance [GO:0010033]	collagen-containing extracellular matrix [GO:0062023];extracellular matrix [GO:0031012];extracellular region [GO:0005576];extracellular space [GO:0005615];ficolin-1-rich granule lumen [GO:1904813];specific granule lumen [GO:0035580];tertiary granule lumen [GO:1904724]	collagen-containing extracellular matrix [GO:0062023];extracellular matrix [GO:0031012];extracellular region [GO:0005576];extracellular space [GO:0005615];ficolin-1-rich granule lumen [GO:1904813];metalloendopeptidase inhibitor activity [GO:0008191];molecular function inhibitor activity [GO:0140678];negative regulation of endopeptidase activity [GO:0010951];negative regulation of membrane protein…	metalloendopeptidase inhibitor activity [GO:0008191];molecular function inhibitor activity [GO:0140678];peptidase inhibitor activity [GO:0030414];protease binding [GO:0002020];zinc ion binding [GO:0008270]	Protease inhibitor I35 (TIMP) family	0	0
P29508	SPB3_HUMAN	SERPINB3	Serpin B3	390	44565	7	5	1	0.999	7	15	15	15	NaN	NaN	NaN	NaN	NaN	NaN	NaN	NaN	NaN	NaN	NaN	NaN	NaN	NaN	NaN	NaN	NaN	NaN	NaN	NaN	NaN	NaN			+	Homo sapiens (Human)	reviewed	3D-structure;Acetylation;Alternative splicing;Cytoplasm;Direct protein sequencing;Protease inhibitor;Reference proteome;Serine protease inhibitor		autocrine signaling [GO:0035425];negative regulation of catalytic activity [GO:0043086];negative regulation of endopeptidase activity [GO:0010951];negative regulation of JUN kinase activity [GO:0043508];negative regulation of peptidase activity [GO:0010466];negative regulation of proteolysis [GO:0045861];paracrine signaling [GO:0038001];positive regulation of cell migration [GO:0030335];positive …	azurophil granule lumen [GO:0035578];cytoplasm [GO:0005737];cytoplasmic vesicle [GO:0031410];extracellular exosome [GO:0070062];extracellular region [GO:0005576];extracellular space [GO:0005615];nucleus [GO:0005634];vesicle [GO:0031982]	autocrine signaling [GO:0035425];azurophil granule lumen [GO:0035578];cysteine-type endopeptidase inhibitor activity [GO:0004869];cytoplasm [GO:0005737];cytoplasmic vesicle [GO:0031410];extracellular exosome [GO:0070062];extracellular region [GO:0005576];extracellular space [GO:0005615];negative regulation of catalytic activity [GO:0043086];negative regulation of endopeptidase activity [GO:001095…	cysteine-type endopeptidase inhibitor activity [GO:0004869];protease binding [GO:0002020];serine-type endopeptidase inhibitor activity [GO:0004867];virus receptor activity [GO:0001618]	Ov-serpin subfamily;Serpin family	0	1
P31151	S10A7_HUMAN	S100A7	Protein S100-A7	101	11471	8	2	1	0.999	7	10	10	10	NaN	NaN	NaN	NaN	NaN	NaN	NaN	NaN	NaN	NaN	NaN	NaN	NaN	NaN	NaN	NaN	NaN	NaN	NaN	NaN	NaN	NaN			+	Homo sapiens (Human)	reviewed	3D-structure;Acetylation;Calcium;Cytoplasm;Direct protein sequencing;Disulfide bond;Metal-binding;Reference proteome;Repeat;Secreted;Zinc	Q5SY68;Q5SYC1;Q96S59	angiogenesis [GO:0001525];antimicrobial humoral immune response mediated by antimicrobial peptide [GO:0061844];defense response to Gram-negative bacterium [GO:0050829];epidermis development [GO:0008544];innate immune response [GO:0045087];keratinocyte differentiation [GO:0030216];positive regulation of ERK1 and ERK2 cascade [GO:0070374];positive regulation of granulocyte chemotaxis [GO:0071624];p…	azurophil granule lumen [GO:0035578];collagen-containing extracellular matrix [GO:0062023];cytoplasm [GO:0005737];cytosol [GO:0005829];endoplasmic reticulum [GO:0005783];extracellular region [GO:0005576];extracellular space [GO:0005615];focal adhesion [GO:0005925];nucleus [GO:0005634]	angiogenesis [GO:0001525];antimicrobial humoral immune response mediated by antimicrobial peptide [GO:0061844];azurophil granule lumen [GO:0035578];calcium ion binding [GO:0005509];calcium-dependent protein binding [GO:0048306];collagen-containing extracellular matrix [GO:0062023];cytoplasm [GO:0005737];cytosol [GO:0005829];defense response to Gram-negative bacterium [GO:0050829];endoplasmic reti…	calcium ion binding [GO:0005509];calcium-dependent protein binding [GO:0048306];RAGE receptor binding [GO:0050786];zinc ion binding [GO:0008270]	S-100 family	0	0
P34096	RNAS4_HUMAN	RNASE4	Ribonuclease 4	147	16840	7	7	1	0.999	7	40	40	40	86638700	72226800	91314200	NaN	NaN	NaN	NaN	NaN	NaN	NaN	NaN	NaN	NaN	NaN	NaN	NaN	NaN	NaN	NaN	NaN	NaN	NaN			+	Homo sapiens (Human)	reviewed	3D-structure;Direct protein sequencing;Disulfide bond;Endonuclease;Hydrolase;Nuclease;Pyrrolidone carboxylic acid;Reference proteome;Secreted;Signal		defense response to Gram-positive bacterium [GO:0050830];mRNA cleavage [GO:0006379];RNA phosphodiester bond hydrolysis [GO:0090501]	extracellular region [GO:0005576];extracellular space [GO:0005615]	defense response to Gram-positive bacterium [GO:0050830];extracellular region [GO:0005576];extracellular space [GO:0005615];mRNA cleavage [GO:0006379];nucleic acid binding [GO:0003676];ribonuclease A activity [GO:0004522];ribonuclease activity [GO:0004540];RNA phosphodiester bond hydrolysis [GO:0090501]	nucleic acid binding [GO:0003676];ribonuclease A activity [GO:0004522];ribonuclease activity [GO:0004540]	Pancreatic ribonuclease family	0	0
P58499-2	FAM3B_HUMAN	FAM3B	Isoform A of Protein FAM3B	235	25982	7	7	1	0.999	7	18	18	18	NaN	51479500	NaN	NaN	NaN	NaN	NaN	NaN	NaN	NaN	NaN	NaN	NaN	NaN	NaN	NaN	NaN	NaN	NaN	NaN	NaN	NaN		+	+	Homo sapiens (Human)	reviewed	Alternative splicing;Apoptosis;Cytokine;Direct protein sequencing;Disulfide bond;Glycoprotein;Reference proteome;Secreted;Signal	P02545;P21217;Q53GS7	apoptotic process [GO:0006915];glucose homeostasis [GO:0042593];insulin secretion [GO:0030073]	extracellular exosome [GO:0070062];extracellular region [GO:0005576];extracellular space [GO:0005615]	apoptotic process [GO:0006915];cytokine activity [GO:0005125];extracellular exosome [GO:0070062];extracellular region [GO:0005576];extracellular space [GO:0005615];glucose homeostasis [GO:0042593];insulin secretion [GO:0030073]	cytokine activity [GO:0005125]	FAM3 family	0	0
Q00610-2	CLH1_HUMAN	CLTC	Isoform 2 of Clathrin heavy chain 1	1675	191615	7	4	1	0.999	7	11	11	11	NaN	4368950	NaN	NaN	NaN	NaN	NaN	NaN	NaN	NaN	NaN	NaN	NaN	NaN	NaN	NaN	NaN	NaN	NaN	NaN	NaN	NaN	+		+	Homo sapiens (Human)	reviewed	3D-structure;Acetylation;Alternative splicing;Autophagy;Cell cycle;Cell division;Coated pit;Cytoplasm;Cytoplasmic vesicle;Cytoskeleton;Direct protein sequencing;Disease variant;Intellectual disability;Membrane;Mitosis;Phosphoprotein;Reference proteome;Repeat	O75030;O75674;P09496;P10242;Q01968;Q07912;Q9NYZ3	amyloid-beta clearance by transcytosis [GO:0150093];autophagy [GO:0006914];cell division [GO:0051301];clathrin coat assembly [GO:0048268];clathrin-dependent endocytosis [GO:0072583];intracellular protein transport [GO:0006886];mitotic cell cycle [GO:0000278];negative regulation of hyaluronan biosynthetic process [GO:1900126];negative regulation of protein localization to plasma membrane [GO:19030…	clathrin coat [GO:0030118];clathrin coat of coated pit [GO:0030132];clathrin coat of trans-Golgi network vesicle [GO:0030130];clathrin complex [GO:0071439];clathrin-coated endocytic vesicle [GO:0045334];clathrin-coated endocytic vesicle membrane [GO:0030669];clathrin-coated vesicle [GO:0030136];cytosol [GO:0005829];endolysosome membrane [GO:0036020];endosome [GO:0005768];extracellular exosome [GO…	amyloid-beta clearance by transcytosis [GO:0150093];autophagy [GO:0006914];cell division [GO:0051301];clathrin coat [GO:0030118];clathrin coat assembly [GO:0048268];clathrin coat of coated pit [GO:0030132];clathrin coat of trans-Golgi network vesicle [GO:0030130];clathrin complex [GO:0071439];clathrin light chain binding [GO:0032051];clathrin-coated endocytic vesicle [GO:0045334];clathrin-coated …	clathrin light chain binding [GO:0032051];disordered domain specific binding [GO:0097718];double-stranded RNA binding [GO:0003725];low-density lipoprotein particle receptor binding [GO:0050750];protein kinase binding [GO:0019901];RNA binding [GO:0003723];structural molecule activity [GO:0005198];ubiquitin-specific protease binding [GO:1990381]	Clathrin heavy chain family	0	2
Q01469	FABP5_HUMAN	FABP5	Fatty acid-binding protein 5	135	15164	7	5	1	0.999	7	12	12	12	2483120	645026	623987	NaN	NaN	NaN	NaN	NaN	NaN	NaN	NaN	NaN	NaN	NaN	NaN	NaN	NaN	NaN	NaN	NaN	NaN	NaN	+			Homo sapiens (Human)	reviewed	3D-structure;Acetylation;Cytoplasm;Direct protein sequencing;Disulfide bond;Lipid transport;Lipid-binding;Nucleus;Phosphoprotein;Reference proteome;Secreted;Synapse;Transport		epidermis development [GO:0008544];fatty acid transport [GO:0015908];glucose homeostasis [GO:0042593];glucose metabolic process [GO:0006006];lipid metabolic process [GO:0006629];lipid transport across blood-brain barrier [GO:1990379];long-chain fatty acid transport [GO:0015909];negative regulation of glucose transmembrane transport [GO:0010829];phosphatidylcholine biosynthetic process [GO:0006656…	azurophil granule lumen [GO:0035578];cytoplasm [GO:0005737];cytosol [GO:0005829];extracellular exosome [GO:0070062];extracellular region [GO:0005576];nucleoplasm [GO:0005654];nucleus [GO:0005634];plasma membrane [GO:0005886];postsynaptic density [GO:0014069];secretory granule membrane [GO:0030667];synapse [GO:0045202]	azurophil granule lumen [GO:0035578];cytoplasm [GO:0005737];cytosol [GO:0005829];epidermis development [GO:0008544];extracellular exosome [GO:0070062];extracellular region [GO:0005576];fatty acid binding [GO:0005504];fatty acid transport [GO:0015908];glucose homeostasis [GO:0042593];glucose metabolic process [GO:0006006];identical protein binding [GO:0042802];lipid binding [GO:0008289];lipid meta…	fatty acid binding [GO:0005504];identical protein binding [GO:0042802];lipid binding [GO:0008289];long-chain fatty acid transporter activity [GO:0005324];retinoic acid binding [GO:0001972]	Calycin superfamily;Fatty-acid binding protein (FABP) family	0	0
Q13162	PRDX4_HUMAN	PRDX4	Peroxiredoxin-4	271	30540	6	3	1	0.999	7	10	10	11	NaN	NaN	NaN	NaN	NaN	NaN	NaN	NaN	NaN	NaN	NaN	NaN	NaN	NaN	NaN	NaN	NaN	NaN	NaN	NaN	NaN	NaN				Homo sapiens (Human)	reviewed	3D-structure;Antioxidant;Cytoplasm;Direct protein sequencing;Disulfide bond;Endoplasmic reticulum;Oxidoreductase;Peroxidase;Redox-active center;Reference proteome;Signal	P07237;P18428;P21731;P30101;P54253;Q15084;Q8NBS9	cell redox homeostasis [GO:0045454];extracellular matrix organization [GO:0030198];I-kappaB phosphorylation [GO:0007252];male gonad development [GO:0008584];negative regulation of male germ cell proliferation [GO:2000255];peptidyl-proline hydroxylation to 4-hydroxy-L-proline [GO:0018401];protein maturation by protein folding [GO:0022417];reactive oxygen species metabolic process [GO:0072593];resp…	cytosol [GO:0005829];endoplasmic reticulum [GO:0005783];extracellular exosome [GO:0070062];extracellular region [GO:0005576];ficolin-1-rich granule lumen [GO:1904813];nucleus [GO:0005634];secretory granule lumen [GO:0034774]	cell redox homeostasis [GO:0045454];cytosol [GO:0005829];endoplasmic reticulum [GO:0005783];extracellular exosome [GO:0070062];extracellular matrix organization [GO:0030198];extracellular region [GO:0005576];ficolin-1-rich granule lumen [GO:1904813];identical protein binding [GO:0042802];I-kappaB phosphorylation [GO:0007252];male gonad development [GO:0008584];molecular adaptor activity [GO:00600…	identical protein binding [GO:0042802];molecular adaptor activity [GO:0060090];molecular sequestering activity [GO:0140313];thioredoxin peroxidase activity [GO:0008379]	AhpC/Prx1 subfamily;Peroxiredoxin family	0	0
Q16706	MA2A1_HUMAN	MAN2A1	Alpha-mannosidase 2	1144	131141	7	5	1	0.9985	7	7	7	7	41231700	NaN	NaN	NaN	NaN	NaN	NaN	NaN	NaN	NaN	NaN	NaN	NaN	NaN	NaN	NaN	NaN	NaN	NaN	NaN	NaN	NaN	+	+	+	Homo sapiens (Human)	reviewed	Disulfide bond;Glycoprotein;Glycosidase;Golgi apparatus;Hydrolase;Membrane;Metal-binding;Phosphoprotein;Reference proteome;Signal-anchor;Transmembrane;Transmembrane helix;Zinc		in utero embryonic development [GO:0001701];liver development [GO:0001889];lung alveolus development [GO:0048286];mannose metabolic process [GO:0006013];mitochondrion organization [GO:0007005];N-glycan processing [GO:0006491];positive regulation of neurogenesis [GO:0050769];protein deglycosylation [GO:0006517];protein glycosylation [GO:0006486];respiratory gaseous exchange by respiratory system […	cis-Golgi network [GO:0005801];extracellular exosome [GO:0070062];Golgi medial cisterna [GO:0005797];Golgi membrane [GO:0000139];membrane [GO:0016020]	alpha-mannosidase activity [GO:0004559];carbohydrate binding [GO:0030246];cis-Golgi network [GO:0005801];extracellular exosome [GO:0070062];Golgi medial cisterna [GO:0005797];Golgi membrane [GO:0000139];hydrolase activity, hydrolyzing N-glycosyl compounds [GO:0016799];in utero embryonic development [GO:0001701];liver development [GO:0001889];lung alveolus development [GO:0048286];mannose metaboli…	alpha-mannosidase activity [GO:0004559];carbohydrate binding [GO:0030246];hydrolase activity, hydrolyzing N-glycosyl compounds [GO:0016799];mannosyl-oligosaccharide 1,3-1,6-alpha-mannosidase activity [GO:0004572];metal ion binding [GO:0046872];protein homodimerization activity [GO:0042803]	Glycosyl hydrolase 38 family	0	0
Q8NES3-3	LFNG_HUMAN	LFNG	Isoform 3 of Beta-1,3-N-acetylglucosaminyltransferase lunatic fringe	379	41773	7	4	1	0.999	7	11	11	11	NaN	NaN	NaN	NaN	NaN	NaN	NaN	NaN	NaN	NaN	NaN	NaN	NaN	NaN	NaN	NaN	NaN	NaN	NaN	NaN	NaN	NaN		+	+	Homo sapiens (Human)	reviewed	Alternative splicing;Developmental protein;Disease variant;Disulfide bond;Dwarfism;Glycoprotein;Glycosyltransferase;Golgi apparatus;Manganese;Membrane;Metal-binding;Reference proteome;Signal-anchor;Transferase;Transmembrane;Transmembrane helix		animal organ morphogenesis [GO:0009887];compartment pattern specification [GO:0007386];marginal zone B cell differentiation [GO:0002315];negative regulation of Notch signaling pathway involved in somitogenesis [GO:1902367];ovarian follicle development [GO:0001541];positive regulation of meiotic cell cycle [GO:0051446];positive regulation of Notch signaling pathway [GO:0045747];positive regulation…	extracellular region [GO:0005576];extracellular vesicle [GO:1903561];Golgi membrane [GO:0000139]	acetylglucosaminyltransferase activity [GO:0008375];animal organ morphogenesis [GO:0009887];compartment pattern specification [GO:0007386];extracellular region [GO:0005576];extracellular vesicle [GO:1903561];Golgi membrane [GO:0000139];marginal zone B cell differentiation [GO:0002315];metal ion binding [GO:0046872];negative regulation of Notch signaling pathway involved in somitogenesis [GO:19023…	acetylglucosaminyltransferase activity [GO:0008375];metal ion binding [GO:0046872];O-fucosylpeptide 3-beta-N-acetylglucosaminyltransferase activity [GO:0033829]	Glycosyltransferase 31 family	0	0
A0A075B6J9	LV218_HUMAN	IGLV2-18	Immunoglobulin lambda variable 2-18	118	12412	3	2	1	0.999	6	10	10	14	NaN	NaN	18764400	NaN	NaN	NaN	NaN	NaN	NaN	NaN	NaN	NaN	NaN	NaN	NaN	NaN	NaN	NaN	NaN	NaN	NaN	NaN				Homo sapiens (Human)	reviewed	Adaptive immunity;Cell membrane;Disulfide bond;Immunity;Immunoglobulin;Immunoglobulin domain;Membrane;Pyrrolidone carboxylic acid;Reference proteome;Secreted;Signal		adaptive immune response [GO:0002250];immune response [GO:0006955]	extracellular space [GO:0005615];immunoglobulin complex [GO:0019814];plasma membrane [GO:0005886]	adaptive immune response [GO:0002250];extracellular space [GO:0005615];immune response [GO:0006955];immunoglobulin complex [GO:0019814];plasma membrane [GO:0005886]			0	0
O00584	RNT2_HUMAN	RNASET2	Ribonuclease T2	256	29481	6	4	1	0.999	6	10	10	10	NaN	20039200	1806890	NaN	NaN	NaN	NaN	NaN	NaN	NaN	NaN	NaN	NaN	NaN	NaN	NaN	NaN	NaN	NaN	NaN	NaN	NaN		+	+	Homo sapiens (Human)	reviewed	3D-structure;Alternative splicing;Disease variant;Disulfide bond;Endonuclease;Endoplasmic reticulum;Glycoprotein;Hydrolase;Immunity;Innate immunity;Lyase;Lysosome;Mitochondrion;Nuclease;Reference proteome;Secreted;Signal		innate immune response [GO:0045087];RNA catabolic process [GO:0006401]	azurophil granule lumen [GO:0035578];endoplasmic reticulum lumen [GO:0005788];extracellular exosome [GO:0070062];extracellular region [GO:0005576];extracellular space [GO:0005615];lysosomal lumen [GO:0043202];lysosome [GO:0005764];mitochondrial intermembrane space [GO:0005758]	azurophil granule lumen [GO:0035578];endoplasmic reticulum lumen [GO:0005788];endoribonuclease activity [GO:0004521];extracellular exosome [GO:0070062];extracellular region [GO:0005576];extracellular space [GO:0005615];innate immune response [GO:0045087];lysosomal lumen [GO:0043202];lysosome [GO:0005764];mitochondrial intermembrane space [GO:0005758];ribonuclease activity [GO:0004540];ribonucleas…	endoribonuclease activity [GO:0004521];ribonuclease activity [GO:0004540];ribonuclease T2 activity [GO:0033897];RNA binding [GO:0003723]	RNase T2 family	0	0
O43847-2	NRDC_HUMAN	NRDC	Isoform 2 of Nardilysin	1151	131701	6	5	1	0.999	6	10	10	10	NaN	3878140	1575880	NaN	NaN	NaN	NaN	NaN	NaN	NaN	NaN	NaN	NaN	NaN	NaN	NaN	NaN	NaN	NaN	NaN	NaN	NaN	+		+	Homo sapiens (Human)	reviewed	Alternative splicing;Cell projection;Hydrolase;Metal-binding;Metalloprotease;Mitochondrion;Phosphoprotein;Protease;Reference proteome;Signal;Zinc	P04637	negative regulation of cold-induced thermogenesis [GO:0120163];positive regulation of axonogenesis [GO:0050772];positive regulation of membrane protein ectodomain proteolysis [GO:0051044];positive regulation of myelination [GO:0031643];proteolysis [GO:0006508];regulation of endopeptidase activity [GO:0052548]	cell surface [GO:0009986];cytosol [GO:0005829];dendrite [GO:0030425];mitochondrion [GO:0005739]	cell surface [GO:0009986];cytosol [GO:0005829];dendrite [GO:0030425];epidermal growth factor binding [GO:0048408];metal ion binding [GO:0046872];metalloendopeptidase activity [GO:0004222];mitochondrion [GO:0005739];negative regulation of cold-induced thermogenesis [GO:0120163];positive regulation of axonogenesis [GO:0050772];positive regulation of membrane protein ectodomain proteolysis [GO:00510…	epidermal growth factor binding [GO:0048408];metal ion binding [GO:0046872];metalloendopeptidase activity [GO:0004222]	Peptidase M16 family	0	0
O75094-2	SLIT3_HUMAN	SLIT3	Isoform 2 of Slit homolog 3 protein	1523	167713	6	3	1	0.9989	6	7	7	7	NaN	NaN	NaN	NaN	NaN	NaN	NaN	NaN	NaN	NaN	NaN	NaN	NaN	NaN	NaN	NaN	NaN	NaN	NaN	NaN	NaN	NaN		+	+	Homo sapiens (Human)	reviewed	Alternative splicing;Developmental protein;Differentiation;Disulfide bond;EGF-like domain;Glycoprotein;Leucine-rich repeat;Neurogenesis;Reference proteome;Repeat;Secreted;Signal		aortic valve morphogenesis [GO:0003180];apoptotic process involved in luteolysis [GO:0061364];atrioventricular valve morphogenesis [GO:0003181];axon extension involved in axon guidance [GO:0048846];axon guidance [GO:0007411];cellular response to hormone stimulus [GO:0032870];negative chemotaxis [GO:0050919];negative regulation of cell growth [GO:0030308];negative regulation of cell population pro…	extracellular space [GO:0005615];mitochondrion [GO:0005739]	aortic valve morphogenesis [GO:0003180];apoptotic process involved in luteolysis [GO:0061364];atrioventricular valve morphogenesis [GO:0003181];axon extension involved in axon guidance [GO:0048846];axon guidance [GO:0007411];calcium ion binding [GO:0005509];cellular response to hormone stimulus [GO:0032870];extracellular space [GO:0005615];heparin binding [GO:0008201];mitochondrion [GO:0005739];n…	calcium ion binding [GO:0005509];heparin binding [GO:0008201];Roundabout binding [GO:0048495]		0	5
P01033	TIMP1_HUMAN	TIMP1	Metalloproteinase inhibitor 1	207	23171	6	4	1	0.999	6	11	11	11	NaN	25759700	11413800	NaN	NaN	NaN	NaN	NaN	NaN	NaN	NaN	NaN	NaN	NaN	NaN	NaN	NaN	NaN	NaN	NaN	NaN	NaN	+	+		Homo sapiens (Human)	reviewed	3D-structure;Direct protein sequencing;Disulfide bond;Glycoprotein;Growth factor;Metal-binding;Metalloenzyme inhibitor;Metalloprotease inhibitor;Phosphoprotein;Protease inhibitor;Reference proteome;Secreted;Signal;Zinc	P08962;P20908;P27701	aging [GO:0007568];cartilage development [GO:0051216];cell activation [GO:0001775];cellular response to UV-A [GO:0071492];connective tissue replacement involved in inflammatory response wound healing [GO:0002248];negative regulation of apoptotic process [GO:0043066];negative regulation of catalytic activity [GO:0043086];negative regulation of endopeptidase activity [GO:0010951];negative regulatio…	basement membrane [GO:0005604];endoplasmic reticulum lumen [GO:0005788];extracellular exosome [GO:0070062];extracellular matrix [GO:0031012];extracellular region [GO:0005576];extracellular space [GO:0005615];platelet alpha granule lumen [GO:0031093]	aging [GO:0007568];basement membrane [GO:0005604];cartilage development [GO:0051216];cell activation [GO:0001775];cellular response to UV-A [GO:0071492];connective tissue replacement involved in inflammatory response wound healing [GO:0002248];cytokine activity [GO:0005125];endoplasmic reticulum lumen [GO:0005788];extracellular exosome [GO:0070062];extracellular matrix [GO:0031012];extracellular …	cytokine activity [GO:0005125];growth factor activity [GO:0008083];metalloendopeptidase inhibitor activity [GO:0008191];peptidase inhibitor activity [GO:0030414];protease binding [GO:0002020];zinc ion binding [GO:0008270]	Protease inhibitor I35 (TIMP) family	0	0
P04083	ANXA1_HUMAN	ANXA1	Annexin A1	346	38714	6	6	1	0.999	6	9	9	9	NaN	6243200	503079	NaN	NaN	NaN	NaN	NaN	NaN	NaN	NaN	NaN	NaN	NaN	NaN	NaN	NaN	NaN	NaN	NaN	NaN	NaN	+			Homo sapiens (Human)	reviewed	3D-structure;Acetylation;Adaptive immunity;Annexin;Calcium;Calcium/phospholipid-binding;Cell membrane;Cell projection;Cilium;Cytoplasm;Cytoplasmic vesicle;Direct protein sequencing;Disulfide bond;Endosome;Immunity;Inflammatory response;Innate immunity;Isopeptide bond;Membrane;Metal-binding;Nucleus;Pharmaceutical;Phospholipase A2 inhibitor;Phosphoprotein;Reference proteome;Repeat;Secreted;Ubl conj…	A0A0F6AZQ1;A0A0F6B1Q8;A0A0F6B5H5;P00533;Q13546;Q6P5S2;Q96EF9;Q9C0E8-2;Q9NVM1;Q9Y6K9	actin cytoskeleton reorganization [GO:0031532];adaptive immune response [GO:0002250];alpha-beta T cell differentiation [GO:0046632];arachidonic acid secretion [GO:0050482];cell surface receptor signaling pathway [GO:0007166];cellular response to glucocorticoid stimulus [GO:0071385];cellular response to hydrogen peroxide [GO:0070301];cellular response to vascular endothelial growth factor stimulus…	adherens junction [GO:0005912];apical plasma membrane [GO:0016324];basolateral plasma membrane [GO:0016323];cell surface [GO:0009986];collagen-containing extracellular matrix [GO:0062023];cornified envelope [GO:0001533];cytoplasm [GO:0005737];cytosol [GO:0005829];early endosome membrane [GO:0031901];endosome [GO:0005768];extracellular exosome [GO:0070062];extracellular region [GO:0005576];extrace…	actin cytoskeleton reorganization [GO:0031532];adaptive immune response [GO:0002250];adherens junction [GO:0005912];alpha-beta T cell differentiation [GO:0046632];apical plasma membrane [GO:0016324];arachidonic acid secretion [GO:0050482];basolateral plasma membrane [GO:0016323];cadherin binding involved in cell-cell adhesion [GO:0098641];calcium ion binding [GO:0005509];calcium-dependent phospho…	cadherin binding involved in cell-cell adhesion [GO:0098641];calcium ion binding [GO:0005509];calcium-dependent phospholipid binding [GO:0005544];calcium-dependent protein binding [GO:0048306];lipid binding [GO:0008289];phospholipase A2 inhibitor activity [GO:0019834];phospholipid binding [GO:0005543];signaling receptor binding [GO:0005102]	Annexin family	0	0
P05089-2	ARGI1_HUMAN	ARG1	Isoform 2 of Arginase-1	322	34735	6	6	1	0.999	6	13	13	13	NaN	NaN	NaN	NaN	NaN	NaN	NaN	NaN	NaN	NaN	NaN	NaN	NaN	NaN	NaN	NaN	NaN	NaN	NaN	NaN	NaN	NaN	+		+	Homo sapiens (Human)	reviewed	3D-structure;Adaptive immunity;Alternative splicing;Arginine metabolism;Cytoplasm;Disease variant;Hydrolase;Immunity;Innate immunity;Manganese;Metal-binding;Phosphoprotein;Reference proteome;Urea cycle		adaptive immune response [GO:0002250];aging [GO:0007568];arginine catabolic process [GO:0006527];arginine catabolic process to ornithine [GO:0019547];cellular response to dexamethasone stimulus [GO:0071549];cellular response to glucagon stimulus [GO:0071377];cellular response to hydrogen peroxide [GO:0070301];cellular response to interleukin-4 [GO:0071353];cellular response to lipopolysaccharide …	azurophil granule lumen [GO:0035578];cytoplasm [GO:0005737];cytosol [GO:0005829];extracellular region [GO:0005576];extracellular space [GO:0005615];mitochondrial outer membrane [GO:0005741];neuron projection [GO:0043005];neuronal cell body [GO:0043025];nucleus [GO:0005634];specific granule lumen [GO:0035580]	adaptive immune response [GO:0002250];aging [GO:0007568];arginase activity [GO:0004053];arginine catabolic process [GO:0006527];arginine catabolic process to ornithine [GO:0019547];azurophil granule lumen [GO:0035578];cellular response to dexamethasone stimulus [GO:0071549];cellular response to glucagon stimulus [GO:0071377];cellular response to hydrogen peroxide [GO:0070301];cellular response to…	arginase activity [GO:0004053];identical protein binding [GO:0042802];manganese ion binding [GO:0030145]	Arginase family	0	0
P06865	HEXA_HUMAN	HEXA	Beta-hexosaminidase subunit alpha	529	60703	5	2	1	0.9978	6	8	8	10	NaN	NaN	NaN	NaN	NaN	NaN	NaN	NaN	NaN	NaN	NaN	NaN	NaN	NaN	NaN	NaN	NaN	NaN	NaN	NaN	NaN	NaN		+	+	Homo sapiens (Human)	reviewed	3D-structure;Alternative splicing;Direct protein sequencing;Disease variant;Disulfide bond;Gangliosidosis;Glycoprotein;Glycosidase;Hydrolase;Lipid metabolism;Lysosome;Neurodegeneration;Reference proteome;Signal;Zymogen	P07686	adult walking behavior [GO:0007628];carbohydrate metabolic process [GO:0005975];cell morphogenesis involved in neuron differentiation [GO:0048667];dermatan sulfate catabolic process [GO:0030209];ganglioside catabolic process [GO:0006689];glycosaminoglycan biosynthetic process [GO:0006024];glycosaminoglycan metabolic process [GO:0030203];hyaluronan catabolic process [GO:0030214];lipid storage [GO:…	azurophil granule [GO:0042582];beta-N-acetylhexosaminidase complex [GO:1905379];cytosol [GO:0005829];extracellular exosome [GO:0070062];intracellular membrane-bounded organelle [GO:0043231];lysosomal lumen [GO:0043202];lysosome [GO:0005764];membrane [GO:0016020]	acetylglucosaminyltransferase activity [GO:0008375];adult walking behavior [GO:0007628];azurophil granule [GO:0042582];beta-N-acetylhexosaminidase activity [GO:0004563];beta-N-acetylhexosaminidase complex [GO:1905379];carbohydrate metabolic process [GO:0005975];cell morphogenesis involved in neuron differentiation [GO:0048667];cytosol [GO:0005829];dermatan sulfate catabolic process [GO:0030209];e…	acetylglucosaminyltransferase activity [GO:0008375];beta-N-acetylhexosaminidase activity [GO:0004563];N-acetyl-beta-D-galactosaminidase activity [GO:0102148];protein heterodimerization activity [GO:0046982]	Glycosyl hydrolase 20 family	0	0
P08603	CFAH_HUMAN	CFH	Complement factor H	1231	139096	6	5	1	0.999	6	6	6	6	NaN	NaN	NaN	NaN	NaN	NaN	NaN	NaN	NaN	NaN	NaN	NaN	NaN	NaN	NaN	NaN	NaN	NaN	NaN	NaN	NaN	NaN		+	+	Homo sapiens (Human)	reviewed	3D-structure;Age-related macular degeneration;Alternative splicing;Complement alternate pathway;Direct protein sequencing;Disease variant;Disulfide bond;Glycoprotein;Hemolytic uremic syndrome;Host-virus interaction;Immunity;Innate immunity;Reference proteome;Repeat;Secreted;Signal;Sulfation;Sushi	A0A024A2C9;P01024;P02649;P02741;P02769;P08603;P13605;P16946;P26022;PRO_0000005908 [P01024];PRO_0000005915 [P01024];PRO_0000023526 [P02741];PRO_0000023545 [P26022];Q932F7;Q9JXV4	complement activation [GO:0006956];complement activation, alternative pathway [GO:0006957];proteolysis [GO:0006508];regulation of complement activation [GO:0030449];regulation of complement activation, alternative pathway [GO:0030451];regulation of complement-dependent cytotoxicity [GO:1903659]	blood microparticle [GO:0072562];extracellular exosome [GO:0070062];extracellular region [GO:0005576];extracellular space [GO:0005615];serine-type endopeptidase complex [GO:1905370]	blood microparticle [GO:0072562];complement activation [GO:0006956];complement activation, alternative pathway [GO:0006957];complement component C3b binding [GO:0001851];extracellular exosome [GO:0070062];extracellular region [GO:0005576];extracellular space [GO:0005615];heparan sulfate proteoglycan binding [GO:0043395];heparin binding [GO:0008201];identical protein binding [GO:0042802];proteolys…	complement component C3b binding [GO:0001851];heparan sulfate proteoglycan binding [GO:0043395];heparin binding [GO:0008201];identical protein binding [GO:0042802]		1	1
P08670	VIME_HUMAN	VIM	Vimentin	466	53652	1	1	0.99	0.999	6	6	6	9	NaN	NaN	NaN	NaN	NaN	NaN	NaN	NaN	NaN	NaN	NaN	NaN	NaN	NaN	NaN	NaN	NaN	NaN	NaN	NaN	NaN	NaN	+	+	+	Homo sapiens (Human)	reviewed	3D-structure;Acetylation;Cataract;Cell membrane;Coiled coil;Cytoplasm;Cytoskeleton;Direct protein sequencing;Disease variant;Glycoprotein;Host-virus interaction;Intermediate filament;Isopeptide bond;Membrane;Nucleus;Phosphoprotein;Reference proteome;S-nitrosylation;Ubl conjugation	A0A024RCP2;B7ZLI8;I6L9F6;O14901;O15273;O15287;O60437;O60506-4;O76036;O95251;O95361;O95678;P05787;P07196;P07197;P08670;P0DTC2;P12757;P14136;P15923-3;P17024;P17661;P26651;P31749;P31751;P35900;P41219;P42858;P48681;P51451;P54727;P54819;P55040;P63104;P83110-1;P83110-2;PRO_0000037566 [P27958];PRO_0000037966 [P14340];PRO_0000449633 [P0DTD1];Q08117-2;Q08AM6;Q0VD86;Q12824;Q12888;Q13428-5;Q13835-2;Q13895;Q…	astrocyte development [GO:0014002];Bergmann glial cell differentiation [GO:0060020];cellular response to lipopolysaccharide [GO:0071222];cellular response to muramyl dipeptide [GO:0071225];cellular response to type II interferon [GO:0071346];intermediate filament organization [GO:0045109];lens fiber cell development [GO:0070307];negative regulation of neuron projection development [GO:0010977];ne…	axon [GO:0030424];cell leading edge [GO:0031252];cytoplasm [GO:0005737];cytoskeleton [GO:0005856];cytosol [GO:0005829];extracellular exosome [GO:0070062];focal adhesion [GO:0005925];intermediate filament [GO:0005882];intermediate filament cytoskeleton [GO:0045111];microtubule organizing center [GO:0005815];nuclear matrix [GO:0016363];peroxisome [GO:0005777];phagocytic vesicle [GO:0045335];plasma …	astrocyte development [GO:0014002];axon [GO:0030424];Bergmann glial cell differentiation [GO:0060020];cell leading edge [GO:0031252];cellular response to lipopolysaccharide [GO:0071222];cellular response to muramyl dipeptide [GO:0071225];cellular response to type II interferon [GO:0071346];cytoplasm [GO:0005737];cytoskeleton [GO:0005856];cytosol [GO:0005829];double-stranded RNA binding [GO:000372…	double-stranded RNA binding [GO:0003725];identical protein binding [GO:0042802];keratin filament binding [GO:1990254];molecular adaptor activity [GO:0060090];protein domain specific binding [GO:0019904];scaffold protein binding [GO:0097110];structural constituent of cytoskeleton [GO:0005200];structural constituent of eye lens [GO:0005212]	Intermediate filament family	2	3
P0DTE1	HV383_HUMAN	IGHV3-38-3	Probable non-functional immunoglobulin heavy variable 3-38-3	115	12672	4	1	1	0.999	6	5	5	9	NaN	4977710	NaN	NaN	NaN	NaN	NaN	NaN	NaN	NaN	NaN	NaN	NaN	NaN	NaN	NaN	NaN	NaN	NaN	NaN	NaN	NaN				Homo sapiens (Human)	reviewed	Adaptive immunity;Cell membrane;Disulfide bond;Immunity;Immunoglobulin;Immunoglobulin domain;Membrane;Reference proteome;Secreted;Signal		adaptive immune response [GO:0002250]	extracellular region [GO:0005576];immunoglobulin complex [GO:0019814];plasma membrane [GO:0005886]	adaptive immune response [GO:0002250];extracellular region [GO:0005576];immunoglobulin complex [GO:0019814];plasma membrane [GO:0005886]			0	0
P13639	EF2_HUMAN	EEF2	Elongation factor 2	858	95338	6	4	1	0.9989	6	8	8	8	NaN	NaN	NaN	NaN	NaN	NaN	NaN	NaN	NaN	NaN	NaN	NaN	NaN	NaN	NaN	NaN	NaN	NaN	NaN	NaN	NaN	NaN	+		+	Homo sapiens (Human)	reviewed	3D-structure;Acetylation;ADP-ribosylation;Cytoplasm;Direct protein sequencing;Disease variant;Elongation factor;GTP-binding;Isopeptide bond;Methylation;Neurodegeneration;Nucleotide-binding;Nucleus;Phosphoprotein;Protein biosynthesis;Reference proteome;Spinocerebellar ataxia;Ubl conjugation	P42858;Q99714	hematopoietic progenitor cell differentiation [GO:0002244];positive regulation of translation [GO:0045727];translational elongation [GO:0006414]	aggresome [GO:0016235];cytoplasm [GO:0005737];cytosol [GO:0005829];extracellular exosome [GO:0070062];extracellular region [GO:0005576];ficolin-1-rich granule lumen [GO:1904813];membrane [GO:0016020];nucleus [GO:0005634];plasma membrane [GO:0005886];polysome [GO:0005844];ribonucleoprotein complex [GO:1990904];secretory granule lumen [GO:0034774];synapse [GO:0045202]	aggresome [GO:0016235];cadherin binding [GO:0045296];cytoplasm [GO:0005737];cytosol [GO:0005829];extracellular exosome [GO:0070062];extracellular region [GO:0005576];ficolin-1-rich granule lumen [GO:1904813];GTP binding [GO:0005525];GTPase activity [GO:0003924];hematopoietic progenitor cell differentiation [GO:0002244];membrane [GO:0016020];nucleus [GO:0005634];plasma membrane [GO:0005886];polyso…	cadherin binding [GO:0045296];GTP binding [GO:0005525];GTPase activity [GO:0003924];protein kinase binding [GO:0019901];ribosome binding [GO:0043022];RNA binding [GO:0003723];translation elongation factor activity [GO:0003746]	Classic translation factor GTPase family;EF-G/EF-2 subfamily;TRAFAC class translation factor GTPase superfamily	0	0
P15104	GLNA_HUMAN	GLUL	Glutamine synthetase	373	42064	6	2	1	0.999	6	6	6	6	NaN	NaN	NaN	NaN	NaN	NaN	NaN	NaN	NaN	NaN	NaN	NaN	NaN	NaN	NaN	NaN	NaN	NaN	NaN	NaN	NaN	NaN	+		+	Homo sapiens (Human)	reviewed	3D-structure;Acetylation;Angiogenesis;ATP-binding;Cell membrane;Cytoplasm;Disease variant;Endoplasmic reticulum;Ligase;Lipoprotein;Magnesium;Manganese;Membrane;Metal-binding;Microsome;Mitochondrion;Nucleotide-binding;Palmitate;Phosphoprotein;Reference proteome;Transferase;Ubl conjugation	B4URF7;P15104;P17735;Q9H4E5;Q9H4E5-1	ammonia assimilation cycle [GO:0019676];angiogenesis [GO:0001525];cell population proliferation [GO:0008283];cellular response to starvation [GO:0009267];glutamate catabolic process [GO:0006538];glutamine biosynthetic process [GO:0006542];positive regulation of epithelial cell proliferation [GO:0050679];positive regulation of insulin secretion [GO:0032024];positive regulation of synaptic transmis…	axon terminus [GO:0043679];cytoplasm [GO:0005737];cytosol [GO:0005829];extracellular exosome [GO:0070062];glial cell projection [GO:0097386];mitochondrion [GO:0005739];myelin sheath [GO:0043209];nucleus [GO:0005634];perikaryon [GO:0043204];plasma membrane [GO:0005886];protein-containing complex [GO:0032991];rough endoplasmic reticulum [GO:0005791]	ammonia assimilation cycle [GO:0019676];angiogenesis [GO:0001525];ATP binding [GO:0005524];axon terminus [GO:0043679];cell population proliferation [GO:0008283];cellular response to starvation [GO:0009267];cytoplasm [GO:0005737];cytosol [GO:0005829];dynein light chain binding [GO:0045503];extracellular exosome [GO:0070062];glial cell projection [GO:0097386];glutamate binding [GO:0016595];glutamat…	ATP binding [GO:0005524];dynein light chain binding [GO:0045503];glutamate binding [GO:0016595];glutamate-ammonia ligase activity [GO:0004356];identical protein binding [GO:0042802];magnesium ion binding [GO:0000287];manganese ion binding [GO:0030145];protein-cysteine S-palmitoyltransferase activity [GO:0019706]	Glutamine synthetase family	0	0
P26572	MGAT1_HUMAN	MGAT1	Alpha-1,3-mannosyl-glycoprotein 2-beta-N-acetylglucosaminyltransferase	445	50878	6	4	1	0.999	6	9	9	9	24736800	NaN	69346200	NaN	NaN	NaN	NaN	NaN	NaN	NaN	NaN	NaN	NaN	NaN	NaN	NaN	NaN	NaN	NaN	NaN	NaN	NaN			+	Homo sapiens (Human)	reviewed	Cytoplasm;Disulfide bond;Glycosyltransferase;Golgi apparatus;Manganese;Membrane;Metal-binding;Reference proteome;Signal-anchor;Transferase;Transmembrane;Transmembrane helix	O95415	in utero embryonic development [GO:0001701];protein glycosylation [GO:0006486];protein N-linked glycosylation [GO:0006487];protein N-linked glycosylation via asparagine [GO:0018279];UDP-N-acetylglucosamine catabolic process [GO:0006049];viral protein processing [GO:0019082]	endoplasmic reticulum-Golgi intermediate compartment membrane [GO:0033116];extracellular exosome [GO:0070062];extracellular vesicle [GO:1903561];Golgi apparatus [GO:0005794];Golgi membrane [GO:0000139];membrane [GO:0016020];perinuclear region of cytoplasm [GO:0048471]	acetylglucosaminyltransferase activity [GO:0008375];alpha-1,3-mannosylglycoprotein 2-beta-N-acetylglucosaminyltransferase activity [GO:0003827];endoplasmic reticulum-Golgi intermediate compartment membrane [GO:0033116];extracellular exosome [GO:0070062];extracellular vesicle [GO:1903561];Golgi apparatus [GO:0005794];Golgi membrane [GO:0000139];in utero embryonic development [GO:0001701];manganese…	acetylglucosaminyltransferase activity [GO:0008375];alpha-1,3-mannosylglycoprotein 2-beta-N-acetylglucosaminyltransferase activity [GO:0003827];manganese ion binding [GO:0030145]	Glycosyltransferase 13 family	0	0
P49327	FAS_HUMAN	FASN	Fatty acid synthase	2511	273427	6	5	1	0.998	6	6	6	6	NaN	NaN	2853570	NaN	NaN	NaN	NaN	NaN	NaN	NaN	NaN	NaN	NaN	NaN	NaN	NaN	NaN	NaN	NaN	NaN	NaN	NaN	+		+	Homo sapiens (Human)	reviewed	3D-structure;Acetylation;Cytoplasm;Direct protein sequencing;Fatty acid biosynthesis;Fatty acid metabolism;Hydrolase;Isopeptide bond;Lipid biosynthesis;Lipid metabolism;Lyase;Multifunctional enzyme;NAD;NADP;Oxidoreductase;Phosphopantetheine;Phosphoprotein;Pyridoxal phosphate;Reference proteome;S-nitrosylation;Transferase;Ubl conjugation	P42858;PRO_0000045603 [Q99IB8];Q15848;Q8IV20;Q8TBB1	cellular response to interleukin-4 [GO:0071353];establishment of endothelial intestinal barrier [GO:0090557];ether lipid biosynthetic process [GO:0008611];fatty acid biosynthetic process [GO:0006633];fatty acid metabolic process [GO:0006631];glandular epithelial cell development [GO:0002068];inflammatory response [GO:0006954];mammary gland development [GO:0030879];modulation by host of viral proc…	cytoplasm [GO:0005737];cytosol [GO:0005829];extracellular exosome [GO:0070062];glycogen granule [GO:0042587];Golgi apparatus [GO:0005794];melanosome [GO:0042470];membrane [GO:0016020];plasma membrane [GO:0005886]	(3R)-hydroxymyristoyl-[acyl-carrier-protein] dehydratase activity [GO:0008659];[acyl-carrier-protein] S-acetyltransferase activity [GO:0004313];[acyl-carrier-protein] S-malonyltransferase activity [GO:0004314];3-hydroxydecanoyl-[acyl-carrier-protein] dehydratase activity [GO:0008693];3-hydroxyoctanoyl-[acyl-carrier-protein] dehydratase activity [GO:0047451];3-hydroxypalmitoyl-[acyl-carrier-protei…	(3R)-hydroxymyristoyl-[acyl-carrier-protein] dehydratase activity [GO:0008659];[acyl-carrier-protein] S-acetyltransferase activity [GO:0004313];[acyl-carrier-protein] S-malonyltransferase activity [GO:0004314];3-hydroxydecanoyl-[acyl-carrier-protein] dehydratase activity [GO:0008693];3-hydroxyoctanoyl-[acyl-carrier-protein] dehydratase activity [GO:0047451];3-hydroxypalmitoyl-[acyl-carrier-protei…		0	0
P62805	H4_HUMAN	H4C16	Histone H4	103	11367	6	4	1	0.999	6	12	12	12	NaN	NaN	NaN	NaN	NaN	NaN	NaN	NaN	NaN	NaN	NaN	NaN	NaN	NaN	NaN	NaN	NaN	NaN	NaN	NaN	NaN	NaN	+		+	Homo sapiens (Human)	reviewed	3D-structure;Acetylation;Chromosomal rearrangement;Chromosome;Citrullination;Direct protein sequencing;Disease variant;DNA-binding;Hydroxylation;Intellectual disability;Isopeptide bond;Methylation;Nucleosome core;Nucleus;Phosphoprotein;Reference proteome;Ubl conjugation	A8MW92;O14744;O14929;O60264;O60885-1;O75164;P04908;P16104;P17252;P25205;P25440;P33992;P35609;P38890;P42858;P45481;P45973;P49450;P49450-1;P49736;P55201;P61981;P62826;P63104;P68431;P84243;Q04724;Q05BQ5;Q12824;Q12830;Q12830-4;Q12888;Q12888-1;Q13547;Q14684-1;Q15047-2;Q16576;Q16695;Q582G4;Q71DI3;Q86UY6-1;Q8IUQ4;Q8TAP4-4;Q92793;Q92993;Q99873;Q9BVI0;Q9H9V9;Q9NQ92;Q9NQR1;Q9QR71;Q9VK33;Q9Y294;Q9Y468	negative regulation of megakaryocyte differentiation [GO:0045653];nucleosome assembly [GO:0006334];protein localization to CENP-A containing chromatin [GO:0061644];telomere organization [GO:0032200]	CENP-A containing nucleosome [GO:0043505];chromosome, telomeric region [GO:0000781];extracellular exosome [GO:0070062];extracellular region [GO:0005576];membrane [GO:0016020];nucleoplasm [GO:0005654];nucleosome [GO:0000786];nucleus [GO:0005634];protein-containing complex [GO:0032991]	CENP-A containing nucleosome [GO:0043505];chromosome, telomeric region [GO:0000781];DNA binding [GO:0003677];extracellular exosome [GO:0070062];extracellular region [GO:0005576];membrane [GO:0016020];negative regulation of megakaryocyte differentiation [GO:0045653];nucleoplasm [GO:0005654];nucleosome [GO:0000786];nucleosome assembly [GO:0006334];nucleus [GO:0005634];protein domain specific bindin…	DNA binding [GO:0003677];protein domain specific binding [GO:0019904];protein heterodimerization activity [GO:0046982];RNA binding [GO:0003723];structural constituent of chromatin [GO:0030527]	Histone H4 family	0	0
Q06830	PRDX1_HUMAN	PRDX1	Peroxiredoxin-1	199	22110	6	5	1	0.999	6	21	19	21	NaN	NaN	NaN	NaN	NaN	NaN	NaN	NaN	NaN	NaN	NaN	NaN	NaN	NaN	NaN	NaN	NaN	NaN	NaN	NaN	NaN	NaN	+		+	Homo sapiens (Human)	reviewed	3D-structure;Acetylation;Antioxidant;Cytoplasm;Direct protein sequencing;Disulfide bond;Isopeptide bond;Oxidoreductase;Peroxidase;Phosphoprotein;Redox-active center;Reference proteome;Ubl conjugation	P04156;P10275;P13693;P54274;P60484;Q13043;Q86TI2-2;Q8N7X4;Q9BYN0	cell population proliferation [GO:0008283];cell redox homeostasis [GO:0045454];cellular response to chemical stress [GO:0062197];erythrocyte homeostasis [GO:0034101];fibroblast proliferation [GO:0048144];hydrogen peroxide catabolic process [GO:0042744];leukocyte activation [GO:0045321];natural killer cell activation [GO:0030101];natural killer cell mediated cytotoxicity [GO:0042267];regulation of…	cytoplasm [GO:0005737];cytosol [GO:0005829];extracellular exosome [GO:0070062];extracellular space [GO:0005615];melanosome [GO:0042470];nucleus [GO:0005634]	cadherin binding [GO:0045296];cell population proliferation [GO:0008283];cell redox homeostasis [GO:0045454];cellular response to chemical stress [GO:0062197];cytoplasm [GO:0005737];cytosol [GO:0005829];erythrocyte homeostasis [GO:0034101];extracellular exosome [GO:0070062];extracellular space [GO:0005615];fibroblast proliferation [GO:0048144];hydrogen peroxide catabolic process [GO:0042744];iden…	cadherin binding [GO:0045296];identical protein binding [GO:0042802];peroxidase activity [GO:0004601];RNA binding [GO:0003723];thioredoxin peroxidase activity [GO:0008379]	AhpC/Prx1 subfamily;Peroxiredoxin family	1	0
Q08431-2	MFGM_HUMAN	MFGE8	Isoform 2 of Lactadherin	387	43105	6	3	1	0.999	6	13	13	13	NaN	NaN	NaN	NaN	NaN	NaN	NaN	NaN	NaN	NaN	NaN	NaN	NaN	NaN	NaN	NaN	NaN	NaN	NaN	NaN	NaN	NaN	+	+	+	Homo sapiens (Human)	reviewed	Alternative splicing;Amyloid;Angiogenesis;Cell adhesion;Cytoplasmic vesicle;Direct protein sequencing;Disulfide bond;EGF-like domain;Fertilization;Glycoprotein;Membrane;Phosphoprotein;Reference proteome;Repeat;Secreted;Signal		angiogenesis [GO:0001525];apoptotic cell clearance [GO:0043277];cell adhesion [GO:0007155];single fertilization [GO:0007338]	acrosomal membrane [GO:0002080];collagen-containing extracellular matrix [GO:0062023];endoplasmic reticulum lumen [GO:0005788];external side of plasma membrane [GO:0009897];extracellular exosome [GO:0070062];extracellular region [GO:0005576];extracellular space [GO:0005615];extracellular vesicle [GO:1903561];membrane [GO:0016020]	acrosomal membrane [GO:0002080];angiogenesis [GO:0001525];apoptotic cell clearance [GO:0043277];cell adhesion [GO:0007155];collagen-containing extracellular matrix [GO:0062023];endoplasmic reticulum lumen [GO:0005788];external side of plasma membrane [GO:0009897];extracellular exosome [GO:0070062];extracellular region [GO:0005576];extracellular space [GO:0005615];extracellular vesicle [GO:1903561…	integrin binding [GO:0005178];phosphatidylserine binding [GO:0001786]		0	0
Q14050	CO9A3_HUMAN	COL9A3	Collagen alpha-3(IX) chain	684	63616	6	4	1	0.999	6	6	6	6	NaN	NaN	NaN	NaN	NaN	NaN	NaN	NaN	NaN	NaN	NaN	NaN	NaN	NaN	NaN	NaN	NaN	NaN	NaN	NaN	NaN	NaN		+	+	Homo sapiens (Human)	reviewed	3D-structure;Collagen;Disease variant;Dwarfism;Extracellular matrix;Glycoprotein;Hydroxylation;Reference proteome;Repeat;Secreted;Signal		extracellular matrix organization [GO:0030198];female gonad development [GO:0008585];male gonad development [GO:0008584]	basement membrane [GO:0005604];collagen type IX trimer [GO:0005594];collagen-containing extracellular matrix [GO:0062023];endoplasmic reticulum lumen [GO:0005788];extracellular matrix [GO:0031012];extracellular region [GO:0005576];extracellular space [GO:0005615]	basement membrane [GO:0005604];collagen type IX trimer [GO:0005594];collagen-containing extracellular matrix [GO:0062023];endoplasmic reticulum lumen [GO:0005788];extracellular matrix [GO:0031012];extracellular matrix organization [GO:0030198];extracellular matrix structural constituent [GO:0005201];extracellular matrix structural constituent conferring tensile strength [GO:0030020];extracellular…	extracellular matrix structural constituent [GO:0005201];extracellular matrix structural constituent conferring tensile strength [GO:0030020]	Fibril-associated collagens with interrupted helices (FACIT) family	0	1
Q16378-2	PROL4_HUMAN	PRR4	Isoform 2 of Proline-rich protein 4	134	15097	6	1	1	0.999	6	14	14	14	60740400	148130000	102382000	NaN	NaN	NaN	NaN	NaN	NaN	NaN	NaN	NaN	NaN	NaN	NaN	NaN	NaN	NaN	NaN	NaN	NaN	NaN			+	Homo sapiens (Human)	reviewed	Alternative splicing;Direct protein sequencing;Reference proteome;Secreted;Signal	O43561-2;O43681;Q96EQ0;Q9NQG6;Q9UHD9;Q9UMX0	retina homeostasis [GO:0001895];visual perception [GO:0007601]	extracellular space [GO:0005615]	extracellular space [GO:0005615];retina homeostasis [GO:0001895];visual perception [GO:0007601]			0	0
Q6PCB0	VWA1_HUMAN	VWA1	von Willebrand factor A domain-containing protein 1	445	46804	6	2	1	0.999	6	8	8	8	NaN	NaN	NaN	NaN	NaN	NaN	NaN	NaN	NaN	NaN	NaN	NaN	NaN	NaN	NaN	NaN	NaN	NaN	NaN	NaN	NaN	NaN	+	+	+	Homo sapiens (Human)	reviewed	Alternative splicing;Basement membrane;Disease variant;Disulfide bond;Extracellular matrix;Glycoprotein;Neuropathy;Phosphoprotein;Reference proteome;Repeat;Secreted;Signal		behavioral response to pain [GO:0048266];extracellular matrix organization [GO:0030198]	basement membrane [GO:0005604];collagen-containing extracellular matrix [GO:0062023];endoplasmic reticulum lumen [GO:0005788];extracellular exosome [GO:0070062];extracellular space [GO:0005615];interstitial matrix [GO:0005614]	basement membrane [GO:0005604];behavioral response to pain [GO:0048266];collagen-containing extracellular matrix [GO:0062023];endoplasmic reticulum lumen [GO:0005788];extracellular exosome [GO:0070062];extracellular matrix organization [GO:0030198];extracellular space [GO:0005615];identical protein binding [GO:0042802];interstitial matrix [GO:0005614]	identical protein binding [GO:0042802]		0	0
Q7Z406-2	MYH14_HUMAN	MYH14	Isoform 2 of Myosin-14	1995	227871	5	4	1	0.999	6	5	5	5	NaN	4206740	NaN	NaN	NaN	NaN	NaN	NaN	NaN	NaN	NaN	NaN	NaN	NaN	NaN	NaN	NaN	NaN	NaN	NaN	NaN	NaN	+		+	Homo sapiens (Human)	reviewed	3D-structure;Acetylation;Actin-binding;Alternative splicing;ATP-binding;Calmodulin-binding;Cell shape;Coiled coil;Deafness;Direct protein sequencing;Disease variant;Motor protein;Myosin;Neuropathy;Non-syndromic deafness;Nucleotide-binding;Phosphoprotein;Reference proteome		actin filament-based movement [GO:0030048];actomyosin structure organization [GO:0031032];mitochondrion morphogenesis [GO:0070584];neuronal action potential [GO:0019228];regulation of cell shape [GO:0008360];sensory perception of sound [GO:0007605];skeletal muscle contraction [GO:0003009];skeletal muscle tissue development [GO:0007519];vocalization behavior [GO:0071625]	actomyosin [GO:0042641];brush border [GO:0005903];cytosol [GO:0005829];extracellular exosome [GO:0070062];growth cone [GO:0030426];membrane [GO:0016020];myosin filament [GO:0032982];myosin II complex [GO:0016460];myosin II filament [GO:0097513];stress fiber [GO:0001725]	actin filament binding [GO:0051015];actin filament-based movement [GO:0030048];actomyosin [GO:0042641];actomyosin structure organization [GO:0031032];ATP binding [GO:0005524];brush border [GO:0005903];calmodulin binding [GO:0005516];cytosol [GO:0005829];extracellular exosome [GO:0070062];growth cone [GO:0030426];membrane [GO:0016020];microfilament motor activity [GO:0000146];mitochondrion morphog…	actin filament binding [GO:0051015];ATP binding [GO:0005524];calmodulin binding [GO:0005516];microfilament motor activity [GO:0000146]	Myosin family;TRAFAC class myosin-kinesin ATPase superfamily	0	0
Q86UD1	OAF_HUMAN	OAF	Out at first protein homolog	273	30688	6	3	1	0.9989	6	14	14	14	NaN	NaN	NaN	NaN	NaN	NaN	NaN	NaN	NaN	NaN	NaN	NaN	NaN	NaN	NaN	NaN	NaN	NaN	NaN	NaN	NaN	NaN			+	Homo sapiens (Human)	reviewed	Reference proteome;Signal						OAF family	1	0
Q96BQ1	FAM3D_HUMAN	FAM3D	Protein FAM3D	224	24963	6	5	1	0.999	6	11	11	11	NaN	NaN	NaN	NaN	NaN	NaN	NaN	NaN	NaN	NaN	NaN	NaN	NaN	NaN	NaN	NaN	NaN	NaN	NaN	NaN	NaN	NaN		+	+	Homo sapiens (Human)	reviewed	Disulfide bond;Glycoprotein;Reference proteome;Secreted;Signal		negative regulation of glucagon secretion [GO:0070093];negative regulation of insulin secretion [GO:0046676]	extracellular region [GO:0005576];extracellular space [GO:0005615]	cytokine activity [GO:0005125];extracellular region [GO:0005576];extracellular space [GO:0005615];negative regulation of glucagon secretion [GO:0070093];negative regulation of insulin secretion [GO:0046676]	cytokine activity [GO:0005125]	FAM3 family	0	0
Q99519	NEUR1_HUMAN	NEU1	Sialidase-1	415	45467	6	4	1	0.999	6	15	15	15	NaN	814448	NaN	NaN	NaN	NaN	NaN	NaN	NaN	NaN	NaN	NaN	NaN	NaN	NaN	NaN	NaN	NaN	NaN	NaN	NaN	NaN		+	+	Homo sapiens (Human)	reviewed	Carbohydrate metabolism;Cell membrane;Cytoplasmic vesicle;Direct protein sequencing;Disease variant;Glycoprotein;Glycosidase;Hydrolase;Lipid degradation;Lipid metabolism;Lysosome;Membrane;Phosphoprotein;Reference proteome;Repeat;Signal	O14880;O43889-2;P11912;P15941-11;P54219-3;Q13520;Q14973;Q15125;Q3KNW5;Q8IU89;Q8NBJ4;Q8NBQ5;Q8TDT2;Q8TED1;Q96BA8;Q9HA82;Q9NUH8;Q9NUM3;Q9Y282	ganglioside catabolic process [GO:0006689];oligosaccharide catabolic process [GO:0009313]	cell junction [GO:0030054];cytoplasm [GO:0005737];extracellular exosome [GO:0070062];extracellular region [GO:0005576];intracellular membrane-bounded organelle [GO:0043231];lysosomal lumen [GO:0043202];lysosomal membrane [GO:0005765];lysosome [GO:0005764];membrane [GO:0016020];plasma membrane [GO:0005886];specific granule lumen [GO:0035580]	alpha-sialidase activity [GO:0016997];cell junction [GO:0030054];cytoplasm [GO:0005737];exo-alpha-(2->3)-sialidase activity [GO:0052794];exo-alpha-(2->6)-sialidase activity [GO:0052795];exo-alpha-(2->8)-sialidase activity [GO:0052796];exo-alpha-sialidase activity [GO:0004308];extracellular exosome [GO:0070062];extracellular region [GO:0005576];ganglioside catabolic process [GO:0006689];intracellu…	alpha-sialidase activity [GO:0016997];exo-alpha-(2->3)-sialidase activity [GO:0052794];exo-alpha-(2->6)-sialidase activity [GO:0052795];exo-alpha-(2->8)-sialidase activity [GO:0052796];exo-alpha-sialidase activity [GO:0004308]	Glycosyl hydrolase 33 family	0	0
Q9UBT3	DKK4_HUMAN	DKK4	Dickkopf-related protein 4	224	24876	6	4	1	0.999	6	10	10	10	3670780	19406200	NaN	NaN	NaN	NaN	NaN	NaN	NaN	NaN	NaN	NaN	NaN	NaN	NaN	NaN	NaN	NaN	NaN	NaN	NaN	NaN				Homo sapiens (Human)	reviewed	3D-structure;Cleavage on pair of basic residues;Developmental protein;Direct protein sequencing;Disulfide bond;Reference proteome;Secreted;Signal;Wnt signaling pathway	P11215;Q5TGU0;Q96CV9;Q96F15	negative regulation of canonical Wnt signaling pathway [GO:0090090];negative regulation of hair follicle placode formation [GO:0061170];negative regulation of Wnt signaling pathway [GO:0030178];Wnt signaling pathway [GO:0016055]	extracellular space [GO:0005615]	co-receptor binding [GO:0039706];extracellular space [GO:0005615];negative regulation of canonical Wnt signaling pathway [GO:0090090];negative regulation of hair follicle placode formation [GO:0061170];negative regulation of Wnt signaling pathway [GO:0030178];receptor antagonist activity [GO:0048019];Wnt signaling pathway [GO:0016055]	co-receptor binding [GO:0039706];receptor antagonist activity [GO:0048019]	Dickkopf family	0	0
A0A075B7D0	A0A075B7D0_HUMAN	IGHV1OR15-1	Immunoglobulin heavy variable 1/OR15-1 (non-functional) (Fragment)	117	13012	2	2	1	0.999	6	5	5	13	NaN	2495860	86880800	NaN	NaN	NaN	NaN	NaN	NaN	NaN	NaN	NaN	NaN	NaN	NaN	NaN	NaN	NaN	NaN	NaN	NaN	NaN				Homo sapiens (Human)	unreviewed	Proteomics identification;Reference proteome;Signal		B cell receptor signaling pathway [GO:0050853];complement activation, classical pathway [GO:0006958];defense response to bacterium [GO:0042742];innate immune response [GO:0045087];phagocytosis, engulfment [GO:0006911];phagocytosis, recognition [GO:0006910];positive regulation of B cell activation [GO:0050871]	external side of plasma membrane [GO:0009897];immunoglobulin complex, circulating [GO:0042571]	antigen binding [GO:0003823];B cell receptor signaling pathway [GO:0050853];complement activation, classical pathway [GO:0006958];defense response to bacterium [GO:0042742];external side of plasma membrane [GO:0009897];immunoglobulin complex, circulating [GO:0042571];immunoglobulin receptor binding [GO:0034987];innate immune response [GO:0045087];phagocytosis, engulfment [GO:0006911];phagocytosis…	antigen binding [GO:0003823];immunoglobulin receptor binding [GO:0034987]		0	0
A0A075B6R9	KVD24_HUMAN	IGKV2D-24	Probable non-functional immunoglobulin kappa variable 2D-24	120	13079	5	2	1	0.999	5	8	8	8	NaN	NaN	5096040	NaN	NaN	NaN	NaN	NaN	NaN	NaN	NaN	NaN	NaN	NaN	NaN	NaN	NaN	NaN	NaN	NaN	NaN	NaN				Homo sapiens (Human)	reviewed	Adaptive immunity;Cell membrane;Immunity;Immunoglobulin;Immunoglobulin domain;Membrane;Reference proteome;Secreted;Signal		adaptive immune response [GO:0002250];immune response [GO:0006955]	extracellular space [GO:0005615];immunoglobulin complex [GO:0019814];plasma membrane [GO:0005886]	adaptive immune response [GO:0002250];extracellular space [GO:0005615];immune response [GO:0006955];immunoglobulin complex [GO:0019814];plasma membrane [GO:0005886]			0	0
A0A0C4DH24	KV621_HUMAN	IGKV6-21	Immunoglobulin kappa variable 6-21	114	12430	4	3	1	0.999	5	16	16	17	NaN	60037800	30550200	NaN	NaN	NaN	NaN	NaN	NaN	NaN	NaN	NaN	NaN	NaN	NaN	NaN	NaN	NaN	NaN	NaN	NaN	NaN				Homo sapiens (Human)	reviewed	Adaptive immunity;Cell membrane;Disulfide bond;Immunity;Immunoglobulin;Immunoglobulin domain;Membrane;Reference proteome;Secreted;Signal		adaptive immune response [GO:0002250];immune response [GO:0006955]	extracellular space [GO:0005615];immunoglobulin complex [GO:0019814];plasma membrane [GO:0005886]	adaptive immune response [GO:0002250];extracellular space [GO:0005615];immune response [GO:0006955];immunoglobulin complex [GO:0019814];plasma membrane [GO:0005886]			0	0
O43405	COCH_HUMAN	COCH	Cochlin	550	59483	5	4	1	0.999	5	7	7	7	NaN	NaN	NaN	NaN	NaN	NaN	NaN	NaN	NaN	NaN	NaN	NaN	NaN	NaN	NaN	NaN	NaN	NaN	NaN	NaN	NaN	NaN		+	+	Homo sapiens (Human)	reviewed	3D-structure;Alternative splicing;Deafness;Disease variant;Disulfide bond;Extracellular matrix;Glycoprotein;Hearing;Non-syndromic deafness;Reference proteome;Repeat;Secreted;Signal	O76024	defense response to bacterium [GO:0042742];positive regulation of innate immune response [GO:0045089];regulation of cell shape [GO:0008360];sensory perception of sound [GO:0007605]	collagen-containing extracellular matrix [GO:0062023];extracellular region [GO:0005576]	collagen binding [GO:0005518];collagen-containing extracellular matrix [GO:0062023];defense response to bacterium [GO:0042742];extracellular region [GO:0005576];positive regulation of innate immune response [GO:0045089];regulation of cell shape [GO:0008360];sensory perception of sound [GO:0007605]	collagen binding [GO:0005518]		0	0
O75369-2	FLNB_HUMAN	FLNB	Isoform 2 of Filamin-B	2602	278164	5	2	1	0.999	5	7	7	7	NaN	NaN	NaN	NaN	NaN	NaN	NaN	NaN	NaN	NaN	NaN	NaN	NaN	NaN	NaN	NaN	NaN	NaN	NaN	NaN	NaN	NaN	+		+	Homo sapiens (Human)	reviewed	3D-structure;Acetylation;Actin-binding;Alternative splicing;Cytoplasm;Cytoskeleton;Developmental protein;Differentiation;Disease variant;Dwarfism;Isopeptide bond;Myogenesis;Phosphoprotein;Reference proteome;Repeat;Ubl conjugation	O75369;P05161;P16333;P21333;P62993;P63000;Q13233;Q9Y6R4	actin cytoskeleton organization [GO:0030036];cellular response to type II interferon [GO:0071346];epithelial cell morphogenesis [GO:0003382];keratinocyte development [GO:0003334];signal transduction [GO:0007165];skeletal muscle tissue development [GO:0007519]	actin cytoskeleton [GO:0015629];brush border [GO:0005903];cell cortex [GO:0005938];cytoplasm [GO:0005737];cytosol [GO:0005829];extracellular exosome [GO:0070062];focal adhesion [GO:0005925];membrane [GO:0016020];phagocytic vesicle [GO:0045335];plasma membrane [GO:0005886];stress fiber [GO:0001725];Z disc [GO:0030018]	actin binding [GO:0003779];actin cytoskeleton [GO:0015629];actin cytoskeleton organization [GO:0030036];actin filament binding [GO:0051015];brush border [GO:0005903];cadherin binding [GO:0045296];cell cortex [GO:0005938];cellular response to type II interferon [GO:0071346];cytoplasm [GO:0005737];cytosol [GO:0005829];epithelial cell morphogenesis [GO:0003382];extracellular exosome [GO:0070062];foc…	actin binding [GO:0003779];actin filament binding [GO:0051015];cadherin binding [GO:0045296];identical protein binding [GO:0042802];RNA binding [GO:0003723]	Filamin family	0	0
P00491	PNPH_HUMAN	PNP	Purine nucleoside phosphorylase	289	32118	5	2	1	0.999	5	5	5	5	NaN	NaN	NaN	NaN	NaN	NaN	NaN	NaN	NaN	NaN	NaN	NaN	NaN	NaN	NaN	NaN	NaN	NaN	NaN	NaN	NaN	NaN	+		+	Homo sapiens (Human)	reviewed	3D-structure;Acetylation;Cytoplasm;Direct protein sequencing;Disease variant;Glycosyltransferase;Phosphoprotein;Purine salvage;Reference proteome;Transferase	O14576-2;P00491;P05067;P06241;P14136;P17612;P63000;Q15583;Q92673;Q92993-2;Q9BXM7;Q9UQM7	allantoin metabolic process [GO:0000255];dAMP catabolic process [GO:0046059];deoxyadenosine catabolic process [GO:0006157];deoxyinosine catabolic process [GO:0006149];immune response [GO:0006955];IMP catabolic process [GO:0006204];inosine catabolic process [GO:0006148];nicotinamide riboside catabolic process [GO:0006738];nucleobase-containing compound metabolic process [GO:0006139];nucleotide bio…	cytoplasm [GO:0005737];cytosol [GO:0005829];extracellular exosome [GO:0070062];extracellular region [GO:0005576];ficolin-1-rich granule lumen [GO:1904813];nucleus [GO:0005634];secretory granule lumen [GO:0034774]	allantoin metabolic process [GO:0000255];cytoplasm [GO:0005737];cytosol [GO:0005829];dAMP catabolic process [GO:0046059];deoxyadenosine catabolic process [GO:0006157];deoxyinosine catabolic process [GO:0006149];extracellular exosome [GO:0070062];extracellular region [GO:0005576];ficolin-1-rich granule lumen [GO:1904813];guanosine phosphorylase activity [GO:0047975];identical protein binding [GO:0…	guanosine phosphorylase activity [GO:0047975];identical protein binding [GO:0042802];nucleoside binding [GO:0001882];phosphate ion binding [GO:0042301];purine nucleobase binding [GO:0002060];purine-nucleoside phosphorylase activity [GO:0004731]	PNP/MTAP phosphorylase family	0	0
P01704	LV214_HUMAN	IGLV2-14	Immunoglobulin lambda variable 2-14	120	12597	2	1	1	0.999	5	4	4	5	NaN	29797900	NaN	NaN	NaN	NaN	NaN	NaN	NaN	NaN	NaN	NaN	NaN	NaN	NaN	NaN	NaN	NaN	NaN	NaN	NaN	NaN				Homo sapiens (Human)	reviewed	3D-structure;Adaptive immunity;Cell membrane;Direct protein sequencing;Disulfide bond;Immunity;Immunoglobulin;Immunoglobulin domain;Membrane;Pyrrolidone carboxylic acid;Reference proteome;Secreted;Signal		adaptive immune response [GO:0002250];immune response [GO:0006955]	extracellular exosome [GO:0070062];extracellular region [GO:0005576];extracellular space [GO:0005615];immunoglobulin complex [GO:0019814];plasma membrane [GO:0005886]	adaptive immune response [GO:0002250];antigen binding [GO:0003823];extracellular exosome [GO:0070062];extracellular region [GO:0005576];extracellular space [GO:0005615];immune response [GO:0006955];immunoglobulin complex [GO:0019814];plasma membrane [GO:0005886]	antigen binding [GO:0003823]		0	0
P02753	RET4_HUMAN	RBP4	Retinol-binding protein 4	201	23010	5	3	1	0.999	5	9	9	9	NaN	NaN	NaN	NaN	NaN	NaN	NaN	NaN	NaN	NaN	NaN	NaN	NaN	NaN	NaN	NaN	NaN	NaN	NaN	NaN	NaN	NaN			+	Homo sapiens (Human)	reviewed	3D-structure;Direct protein sequencing;Disease variant;Disulfide bond;Methylation;Microphthalmia;Reference proteome;Retinol-binding;Secreted;Sensory transduction;Signal;Transport;Vision;Vitamin A	O55245;P02766	cardiac muscle tissue development [GO:0048738];embryonic organ morphogenesis [GO:0048562];embryonic retina morphogenesis in camera-type eye [GO:0060059];embryonic skeletal system development [GO:0048706];eye development [GO:0001654];female genitalia morphogenesis [GO:0048807];gluconeogenesis [GO:0006094];glucose homeostasis [GO:0042593];heart development [GO:0007507];heart trabecula formation [GO…	extracellular exosome [GO:0070062];extracellular region [GO:0005576];extracellular space [GO:0005615]	cardiac muscle tissue development [GO:0048738];embryonic organ morphogenesis [GO:0048562];embryonic retina morphogenesis in camera-type eye [GO:0060059];embryonic skeletal system development [GO:0048706];extracellular exosome [GO:0070062];extracellular region [GO:0005576];extracellular space [GO:0005615];eye development [GO:0001654];female genitalia morphogenesis [GO:0048807];gluconeogenesis [GO:…	retinal binding [GO:0016918];retinol binding [GO:0019841];retinol transmembrane transporter activity [GO:0034632]	Calycin superfamily;Lipocalin family	3	1
P02774-3	VTDB_HUMAN	GC	Isoform 3 of Vitamin D-binding protein	474	52918	5	5	1	0.999	5	6	6	6	NaN	NaN	4802720	NaN	NaN	NaN	NaN	NaN	NaN	NaN	NaN	NaN	NaN	NaN	NaN	NaN	NaN	NaN	NaN	NaN	NaN	NaN			+	Homo sapiens (Human)	reviewed	3D-structure;Actin-binding;Alternative splicing;Direct protein sequencing;Disulfide bond;Glycoprotein;Reference proteome;Repeat;Secreted;Signal;Transport;Vitamin D		vitamin D metabolic process [GO:0042359];vitamin transport [GO:0051180]	blood microparticle [GO:0072562];cytoplasm [GO:0005737];cytosol [GO:0005829];extracellular exosome [GO:0070062];extracellular region [GO:0005576];extracellular space [GO:0005615];lysosomal lumen [GO:0043202]	actin binding [GO:0003779];blood microparticle [GO:0072562];calcidiol binding [GO:1902118];cytoplasm [GO:0005737];cytosol [GO:0005829];extracellular exosome [GO:0070062];extracellular region [GO:0005576];extracellular space [GO:0005615];lysosomal lumen [GO:0043202];vitamin D binding [GO:0005499];vitamin D metabolic process [GO:0042359];vitamin transmembrane transporter activity [GO:0090482];vitam…	actin binding [GO:0003779];calcidiol binding [GO:1902118];vitamin D binding [GO:0005499];vitamin transmembrane transporter activity [GO:0090482]	ALB/AFP/VDB family	0	0
P03950	ANGI_HUMAN	ANG	Angiogenin	147	16550	5	5	1	0.999	5	19	19	19	135062000	71801700	53953300	NaN	NaN	NaN	NaN	NaN	NaN	NaN	NaN	NaN	NaN	NaN	NaN	NaN	NaN	NaN	NaN	NaN	NaN	NaN			+	Homo sapiens (Human)	reviewed	3D-structure;Amyotrophic lateral sclerosis;Angiogenesis;Cytoplasmic vesicle;Developmental protein;Differentiation;Direct protein sequencing;Disease variant;Disulfide bond;DNA-binding;Endonuclease;Hydrolase;Neurodegeneration;Nuclease;Nucleus;Protein synthesis inhibitor;Pyrrolidone carboxylic acid;Reference proteome;Secreted;Signal;Stress response	P12004;P13489;P19883;P35609;Q03405	actin filament polymerization [GO:0030041];activation of phospholipase A2 activity [GO:0032431];activation of phospholipase C activity [GO:0007202];activation of protein kinase B activity [GO:0032148];angiogenesis [GO:0001525];antibacterial humoral response [GO:0019731];antifungal humoral response [GO:0019732];antimicrobial humoral immune response mediated by antimicrobial peptide [GO:0061844];ce…	actin cytoskeleton [GO:0015629];angiogenin-PRI complex [GO:0032311];basement membrane [GO:0005604];chromosome [GO:0005694];cytoplasmic vesicle [GO:0031410];cytosol [GO:0005829];extracellular region [GO:0005576];extracellular space [GO:0005615];growth cone [GO:0030426];neuronal cell body [GO:0043025];nucleolus [GO:0005730];nucleus [GO:0005634]	actin binding [GO:0003779];actin cytoskeleton [GO:0015629];actin filament polymerization [GO:0030041];activation of phospholipase A2 activity [GO:0032431];activation of phospholipase C activity [GO:0007202];activation of protein kinase B activity [GO:0032148];angiogenesis [GO:0001525];angiogenin-PRI complex [GO:0032311];antibacterial humoral response [GO:0019731];antifungal humoral response [GO:0…	actin binding [GO:0003779];copper ion binding [GO:0005507];DNA binding [GO:0003677];endonuclease activity [GO:0004519];endoribonuclease activity [GO:0004521];heparin binding [GO:0008201];peptide binding [GO:0042277];protein homodimerization activity [GO:0042803];ribonuclease activity [GO:0004540];rRNA binding [GO:0019843];signaling receptor binding [GO:0005102]	Pancreatic ribonuclease family	0	0
P05155-2	IC1_HUMAN	SERPING1	Isoform 2 of Plasma protease C1 inhibitor	500	55154	5	3	1	0.9987	5	5	5	5	NaN	NaN	NaN	NaN	NaN	NaN	NaN	NaN	NaN	NaN	NaN	NaN	NaN	NaN	NaN	NaN	NaN	NaN	NaN	NaN	NaN	NaN		+	+	Homo sapiens (Human)	reviewed	3D-structure;Alternative splicing;Blood coagulation;Complement pathway;Direct protein sequencing;Disease variant;Disulfide bond;Fibrinolysis;Glycoprotein;Hemostasis;Immunity;Innate immunity;Protease inhibitor;Reference proteome;Repeat;Secreted;Serine protease inhibitor;Signal	A0A7D5SLD3;O00187;O43889-2;O82882;P00736;P09871;PRO_0000037310 [P0C6X7];PRO_0000037320 [P0C6X7];Q79GN7	aging [GO:0007568];blood circulation [GO:0008015];blood coagulation [GO:0007596];complement activation, classical pathway [GO:0006958];fibrinolysis [GO:0042730];innate immune response [GO:0045087];negative regulation of complement activation, lectin pathway [GO:0001869];negative regulation of endopeptidase activity [GO:0010951]	blood microparticle [GO:0072562];collagen-containing extracellular matrix [GO:0062023];endoplasmic reticulum lumen [GO:0005788];extracellular exosome [GO:0070062];extracellular region [GO:0005576];extracellular space [GO:0005615];platelet alpha granule lumen [GO:0031093]	aging [GO:0007568];blood circulation [GO:0008015];blood coagulation [GO:0007596];blood microparticle [GO:0072562];collagen-containing extracellular matrix [GO:0062023];complement activation, classical pathway [GO:0006958];endoplasmic reticulum lumen [GO:0005788];extracellular exosome [GO:0070062];extracellular region [GO:0005576];extracellular space [GO:0005615];fibrinolysis [GO:0042730];innate i…	serine-type endopeptidase inhibitor activity [GO:0004867]	Serpin family	0	0
P07711-3	CATL1_HUMAN	CTSL	Isoform 2 of Procathepsin L	333	37564	5	3	1	0.999	5	10	10	10	NaN	10486300	9369920	NaN	NaN	NaN	NaN	NaN	NaN	NaN	NaN	NaN	NaN	NaN	NaN	NaN	NaN	NaN	NaN	NaN	NaN	NaN		+		Homo sapiens (Human)	reviewed	3D-structure;Alternative initiation;Cell membrane;Cytoplasmic vesicle;Direct protein sequencing;Disulfide bond;Glycoprotein;Host-virus interaction;Hydrolase;Lysosome;Membrane;Nucleus;Protease;Reference proteome;Secreted;Signal;Thiol protease;Zymogen	G5EFH4;O43765;P0DTC2;P59594	adaptive immune response [GO:0002250];antigen processing and presentation [GO:0019882];antigen processing and presentation of exogenous peptide antigen via MHC class II [GO:0019886];antigen processing and presentation of peptide antigen [GO:0048002];CD4-positive, alpha-beta T cell lineage commitment [GO:0043373];cellular response to thyroid hormone stimulus [GO:0097067];collagen catabolic process…	apical plasma membrane [GO:0016324];chromaffin granule [GO:0042583];collagen-containing extracellular matrix [GO:0062023];endocytic vesicle lumen [GO:0071682];endolysosome lumen [GO:0036021];extracellular exosome [GO:0070062];extracellular region [GO:0005576];extracellular space [GO:0005615];Golgi apparatus [GO:0005794];intracellular membrane-bounded organelle [GO:0043231];lysosomal lumen [GO:004…	adaptive immune response [GO:0002250];antigen processing and presentation [GO:0019882];antigen processing and presentation of exogenous peptide antigen via MHC class II [GO:0019886];antigen processing and presentation of peptide antigen [GO:0048002];apical plasma membrane [GO:0016324];CD4-positive, alpha-beta T cell lineage commitment [GO:0043373];cellular response to thyroid hormone stimulus [GO…	collagen binding [GO:0005518];cysteine-type endopeptidase activity [GO:0004197];cysteine-type peptidase activity [GO:0008234];fibronectin binding [GO:0001968];histone binding [GO:0042393];proteoglycan binding [GO:0043394];serpin family protein binding [GO:0097655]	Peptidase C1 family	0	0
P07996-2	TSP1_HUMAN	THBS1	Isoform 2 of Thrombospondin-1	1170	129383	5	5	1	0.999	5	8	8	8	NaN	NaN	5892650	NaN	NaN	NaN	NaN	NaN	NaN	NaN	NaN	NaN	NaN	NaN	NaN	NaN	NaN	NaN	NaN	NaN	NaN	NaN		+	+	Homo sapiens (Human)	reviewed	3D-structure;Alternative splicing;Calcium;Cell adhesion;Disulfide bond;EGF-like domain;Endoplasmic reticulum;Extracellular matrix;Glycoprotein;Heparin-binding;Reference proteome;Repeat;Sarcoplasmic reticulum;Secreted;Signal;Unfolded protein response	P01137;P02751;P16671;Q15113;Q92743	behavioral response to pain [GO:0048266];cell adhesion [GO:0007155];cell migration [GO:0016477];cellular response to growth factor stimulus [GO:0071363];cellular response to heat [GO:0034605];cellular response to tumor necrosis factor [GO:0071356];chronic inflammatory response [GO:0002544];engulfment of apoptotic cell [GO:0043652];immune response [GO:0006955];inflammatory response [GO:0006954];ne…	cell surface [GO:0009986];collagen-containing extracellular matrix [GO:0062023];endoplasmic reticulum [GO:0005783];endoplasmic reticulum lumen [GO:0005788];external side of plasma membrane [GO:0009897];extracellular exosome [GO:0070062];extracellular matrix [GO:0031012];extracellular region [GO:0005576];extracellular space [GO:0005615];fibrinogen complex [GO:0005577];platelet alpha granule [GO:00…	behavioral response to pain [GO:0048266];calcium ion binding [GO:0005509];cell adhesion [GO:0007155];cell migration [GO:0016477];cell surface [GO:0009986];cellular response to growth factor stimulus [GO:0071363];cellular response to heat [GO:0034605];cellular response to tumor necrosis factor [GO:0071356];chronic inflammatory response [GO:0002544];collagen V binding [GO:0070052];collagen-containi…	calcium ion binding [GO:0005509];collagen V binding [GO:0070052];extracellular matrix structural constituent [GO:0005201];fibrinogen binding [GO:0070051];fibroblast growth factor binding [GO:0017134];fibronectin binding [GO:0001968];heparin binding [GO:0008201];identical protein binding [GO:0042802];integrin binding [GO:0005178];laminin binding [GO:0043236];low-density lipoprotein particle bindin…	Thrombospondin family	0	2
P08174-6	DAF_HUMAN	CD55	Isoform 6 of Complement decay-accelerating factor	381	41400	5	5	1	0.999	5	8	8	8	NaN	3656610	16206100	NaN	NaN	NaN	NaN	NaN	NaN	NaN	NaN	NaN	NaN	NaN	NaN	NaN	NaN	NaN	NaN	NaN	NaN	NaN		+	+	Homo sapiens (Human)	reviewed	3D-structure;Alternative splicing;Blood group antigen;Cell membrane;Complement pathway;Direct protein sequencing;Disease variant;Disulfide bond;Glycoprotein;GPI-anchor;Host cell receptor for virus entry;Host-virus interaction;Immunity;Innate immunity;Lipoprotein;Membrane;Receptor;Reference proteome;Repeat;Secreted;Signal;Sushi	P48960	complement activation, classical pathway [GO:0006958];innate immune response [GO:0045087];negative regulation of complement activation [GO:0045916];negative regulation of complement activation, classical pathway [GO:0045959];positive regulation of CD4-positive, alpha-beta T cell activation [GO:2000516];positive regulation of CD4-positive, alpha-beta T cell proliferation [GO:2000563];positive regu…	cell surface [GO:0009986];endoplasmic reticulum-Golgi intermediate compartment membrane [GO:0033116];extracellular exosome [GO:0070062];extracellular region [GO:0005576];ficolin-1-rich granule membrane [GO:0101003];Golgi membrane [GO:0000139];membrane raft [GO:0045121];plasma membrane [GO:0005886];secretory granule membrane [GO:0030667];transport vesicle [GO:0030133]	cell surface [GO:0009986];complement activation, classical pathway [GO:0006958];endoplasmic reticulum-Golgi intermediate compartment membrane [GO:0033116];extracellular exosome [GO:0070062];extracellular region [GO:0005576];ficolin-1-rich granule membrane [GO:0101003];Golgi membrane [GO:0000139];innate immune response [GO:0045087];lipid binding [GO:0008289];membrane raft [GO:0045121];negative reg…	lipid binding [GO:0008289];virus receptor activity [GO:0001618]	Receptors of complement activation (RCA) family	0	0
P08758	ANXA5_HUMAN	ANXA5	Annexin A5	320	35937	5	5	1	0.999	5	8	8	8	NaN	NaN	NaN	NaN	NaN	NaN	NaN	NaN	NaN	NaN	NaN	NaN	NaN	NaN	NaN	NaN	NaN	NaN	NaN	NaN	NaN	NaN	+			Homo sapiens (Human)	reviewed	3D-structure;Acetylation;Annexin;Blood coagulation;Calcium;Calcium/phospholipid-binding;Direct protein sequencing;Hemostasis;Isopeptide bond;Phosphoprotein;Reference proteome;Repeat;S-nitrosylation;Ubl conjugation	O15499;O76024;P04792;Q96CV9;Q9BSI4	blood coagulation [GO:0007596];negative regulation of apoptotic process [GO:0043066];negative regulation of coagulation [GO:0050819];response to organic substance [GO:0010033];signal transduction [GO:0007165]	collagen-containing extracellular matrix [GO:0062023];cytoplasm [GO:0005737];cytosol [GO:0005829];endothelial microparticle [GO:0072563];external side of plasma membrane [GO:0009897];extracellular exosome [GO:0070062];extracellular region [GO:0005576];focal adhesion [GO:0005925];membrane [GO:0016020]	blood coagulation [GO:0007596];calcium ion binding [GO:0005509];calcium-dependent phospholipid binding [GO:0005544];collagen-containing extracellular matrix [GO:0062023];cytoplasm [GO:0005737];cytosol [GO:0005829];endothelial microparticle [GO:0072563];external side of plasma membrane [GO:0009897];extracellular exosome [GO:0070062];extracellular region [GO:0005576];focal adhesion [GO:0005925];mem…	calcium ion binding [GO:0005509];calcium-dependent phospholipid binding [GO:0005544];phosphatidylserine binding [GO:0001786];phospholipase inhibitor activity [GO:0004859];phospholipid binding [GO:0005543]	Annexin family	0	0
P09211	GSTP1_HUMAN	GSTP1	Glutathione S-transferase P	210	23356	5	1	1	0.999	5	8	8	8	NaN	NaN	NaN	NaN	NaN	NaN	NaN	NaN	NaN	NaN	NaN	NaN	NaN	NaN	NaN	NaN	NaN	NaN	NaN	NaN	NaN	NaN	+		+	Homo sapiens (Human)	reviewed	3D-structure;Acetylation;Cytoplasm;Direct protein sequencing;Lipid metabolism;Mitochondrion;Nucleus;Phosphoprotein;Reference proteome;Transferase	A8MQ03;O76011;P0DPK4;P22735;P49639;P60409;P60411;P78385;Q07627;Q12933;Q14525;Q15323;Q3LI66;Q5JR59-3;Q5TD97;Q6UY14-3;Q7Z3S9;Q8IUG1;Q8N720;Q92624;Q9BWT7;Q9BYR6;Q9BYR8;Q9P2M1	cellular response to lipopolysaccharide [GO:0071222];central nervous system development [GO:0007417];common myeloid progenitor cell proliferation [GO:0035726];glutathione derivative biosynthetic process [GO:1901687];glutathione metabolic process [GO:0006749];hepoxilin biosynthetic process [GO:0051122];linoleic acid metabolic process [GO:0043651];negative regulation of acute inflammatory response …	cytoplasm [GO:0005737];cytosol [GO:0005829];extracellular exosome [GO:0070062];extracellular region [GO:0005576];extracellular space [GO:0005615];ficolin-1-rich granule lumen [GO:1904813];mitochondrion [GO:0005739];nucleus [GO:0005634];secretory granule lumen [GO:0034774];TRAF2-GSTP1 complex [GO:0097057];vesicle [GO:0031982]	cellular response to lipopolysaccharide [GO:0071222];central nervous system development [GO:0007417];common myeloid progenitor cell proliferation [GO:0035726];cytoplasm [GO:0005737];cytosol [GO:0005829];dinitrosyl-iron complex binding [GO:0035731];extracellular exosome [GO:0070062];extracellular region [GO:0005576];extracellular space [GO:0005615];fatty acid binding [GO:0005504];ficolin-1-rich gr…	dinitrosyl-iron complex binding [GO:0035731];fatty acid binding [GO:0005504];glutathione peroxidase activity [GO:0004602];glutathione transferase activity [GO:0004364];JUN kinase binding [GO:0008432];kinase regulator activity [GO:0019207];nitric oxide binding [GO:0070026];S-nitrosoglutathione binding [GO:0035730]	GST superfamily;Pi family	0	0
P09525-2	ANXA4_HUMAN	ANXA4	Isoform 2 of Annexin A4	319	35883	5	5	1	0.999	5	5	5	5	NaN	NaN	NaN	NaN	NaN	NaN	NaN	NaN	NaN	NaN	NaN	NaN	NaN	NaN	NaN	NaN	NaN	NaN	NaN	NaN	NaN	NaN	+		+	Homo sapiens (Human)	reviewed	3D-structure;Acetylation;Alternative initiation;Alternative splicing;Annexin;Calcium;Calcium/phospholipid-binding;Cytoplasmic vesicle;Direct protein sequencing;Membrane;Phosphoprotein;Reference proteome;Repeat	O14645;O14901;O75190-2;O75400-2;P02511;P13473-2;P23560-2;P49591;P55212;P62826;Q0VDC6;Q9BSI4;Q9UM07	epithelial cell differentiation [GO:0030855];negative regulation of apoptotic process [GO:0043066];negative regulation of interleukin-8 production [GO:0032717];negative regulation of NF-kappaB transcription factor activity [GO:0032088];Notch signaling pathway [GO:0007219];regulation of transcription by RNA polymerase II [GO:0006357];signal transduction [GO:0007165]	cell surface [GO:0009986];collagen-containing extracellular matrix [GO:0062023];cytoplasm [GO:0005737];cytoplasmic vesicle [GO:0031410];extracellular exosome [GO:0070062];nuclear membrane [GO:0031965];nucleus [GO:0005634];perinuclear region of cytoplasm [GO:0048471];plasma membrane [GO:0005886];vesicle membrane [GO:0012506]	calcium ion binding [GO:0005509];calcium-dependent phospholipid binding [GO:0005544];calcium-dependent protein binding [GO:0048306];cell surface [GO:0009986];collagen-containing extracellular matrix [GO:0062023];cytoplasm [GO:0005737];cytoplasmic vesicle [GO:0031410];epithelial cell differentiation [GO:0030855];extracellular exosome [GO:0070062];identical protein binding [GO:0042802];negative reg…	calcium ion binding [GO:0005509];calcium-dependent phospholipid binding [GO:0005544];calcium-dependent protein binding [GO:0048306];identical protein binding [GO:0042802];NF-kappaB binding [GO:0051059];phospholipase inhibitor activity [GO:0004859]	Annexin family	0	0
P12109	CO6A1_HUMAN	COL6A1	Collagen alpha-1(VI) chain	1028	108529	5	4	1	0.9989	5	7	7	7	NaN	NaN	NaN	NaN	NaN	NaN	NaN	NaN	NaN	NaN	NaN	NaN	NaN	NaN	NaN	NaN	NaN	NaN	NaN	NaN	NaN	NaN		+	+	Homo sapiens (Human)	reviewed	Cell adhesion;Collagen;Congenital muscular dystrophy;Direct protein sequencing;Disease variant;Extracellular matrix;Glycoprotein;Hydroxylation;Limb-girdle muscular dystrophy;Reference proteome;Repeat;Secreted;Signal		cell adhesion [GO:0007155];cellular response to amino acid stimulus [GO:0071230];endodermal cell differentiation [GO:0035987];osteoblast differentiation [GO:0001649]	collagen type VI trimer [GO:0005589];collagen-containing extracellular matrix [GO:0062023];endoplasmic reticulum lumen [GO:0005788];extracellular exosome [GO:0070062];extracellular region [GO:0005576];extracellular space [GO:0005615];lysosomal membrane [GO:0005765];membrane [GO:0016020];protein-containing complex [GO:0032991];sarcolemma [GO:0042383]	cell adhesion [GO:0007155];cellular response to amino acid stimulus [GO:0071230];collagen binding [GO:0005518];collagen type VI trimer [GO:0005589];collagen-containing extracellular matrix [GO:0062023];endodermal cell differentiation [GO:0035987];endoplasmic reticulum lumen [GO:0005788];extracellular exosome [GO:0070062];extracellular matrix structural constituent conferring tensile strength [GO:…	collagen binding [GO:0005518];extracellular matrix structural constituent conferring tensile strength [GO:0030020];platelet-derived growth factor binding [GO:0048407]	Type VI collagen family	0	0
P15289-2	ARSA_HUMAN	ARSA	Isoform 2 of Arylsulfatase A	507	53588	5	2	1	0.999	5	10	10	10	NaN	NaN	NaN	NaN	NaN	NaN	NaN	NaN	NaN	NaN	NaN	NaN	NaN	NaN	NaN	NaN	NaN	NaN	NaN	NaN	NaN	NaN		+	+	Homo sapiens (Human)	reviewed	3D-structure;Alternative splicing;Calcium;Direct protein sequencing;Disease variant;Disulfide bond;Endoplasmic reticulum;Glycoprotein;Hydrolase;Ichthyosis;Leukodystrophy;Lipid metabolism;Lysosome;Metachromatic leukodystrophy;Metal-binding;Reference proteome;Signal	O60826;O75360;O95231;P28069;P50995;Q12951-2;Q13554-3;Q15645;Q16512;Q6P5X5;Q96D98;Q9BQY4;Q9H0I2	lipid metabolic process [GO:0006629]	azurophil granule lumen [GO:0035578];endoplasmic reticulum lumen [GO:0005788];extracellular exosome [GO:0070062];extracellular region [GO:0005576];lysosomal lumen [GO:0043202];lysosome [GO:0005764]	arylsulfatase activity [GO:0004065];azurophil granule lumen [GO:0035578];calcium ion binding [GO:0005509];cerebroside-sulfatase activity [GO:0004098];endoplasmic reticulum lumen [GO:0005788];extracellular exosome [GO:0070062];extracellular region [GO:0005576];lipid metabolic process [GO:0006629];lysosomal lumen [GO:0043202];lysosome [GO:0005764];sulfuric ester hydrolase activity [GO:0008484]	arylsulfatase activity [GO:0004065];calcium ion binding [GO:0005509];cerebroside-sulfatase activity [GO:0004098];sulfuric ester hydrolase activity [GO:0008484]	Sulfatase family	0	0
[truncated: 176 more rows]
[truncated: 26 more columns]

## Sheet: Table S3. QuantDIA
Protein				Raw Intensity																														Intensity		Coefficient of variation (%)
Protein	Entry Name	Gene	Description	D1-OD-1	D1-OD-2	D1-OD-3	D1-OD-5	D1-OS-1	D1-OS-2	D1-OS-3	D1-OS-4	D1-OS-5	D2-OD-1	D2-OD-3	D2-OD-4	D2-OD-5	D2-OS-3	D2-OS-4	D3-OD-1	D3-OD-2	D3-OD-3	D3-OD-4	D3-OD-5	D3-OS-1	D3-OS-2	D3-OS-3	D3-OS-5	D1-OD-4	D2-OD-2	D2-OS-5	D3-OS-4	D2-OS-1	D2-OS-2	Mean Main	Median Main	Total	Random R1	Random R2	Random R3	Intrapersonal D1	Intrapersonal D2	Intrapersonal D3	Intraeye D1-OD	Intraeye D1-OS	Intraeye D2-OD	Intraeye D2-OS	Intraeye D3-OD	Intraeye D3-OS	Mean Total
P61626	LYSC_HUMAN	LYZ	Lysozyme C	702102000	751133000	648307000	269966000	626103000	553131000	479050000	635104000	207134000	925609000	216058000	813144000	1035840000	560209000	270624000	1132970000	1065950000	693173000	959818000	916220000	282341000	581749000	145784000	470354000	321278000	271517000	688801000	761124000	812761000	817944000	620510000	641705000	0.451851	0.294168	0.661682	0.402212	0.368836	0.462149	0.472618	0.41864	0.350907	0.585137	0.360356	0.17707	0.540953	0.451851
[truncated: 330 more rows]
[truncated: 23 more columns]

## Sheet: Table S4. Normalization
Supplementary table S4.: Effect of different normalization methods on intra-personal variance using either all personal samples or only representative samples. Description of normalization algorithms can be found in the documentation of the NormalyzerDE software [36]. Best individual and median values are highlighted with green.
[truncated: 41 more rows]

[truncated: 1 more sheets: Table S5. Correlation matrix]
